# Supplementary material for: Highly Recurrent Copy Number Variations in GABRB2 Associated With Schizophrenia and Premenstrual Dysphoric Disorder
Source: Front Psychiatry. 2020 Jun 30;11:572. doi: 10.3389/fpsyt.2020.00572 (PMC7338560; doi:10.3389/fpsyt.2020.00572)
Supplement: Supplementary file 1 [file Table_1.xls]

## Sheet: a
Supplementary Table S1a. List of CNVs located within GABRB2 retrieved from dbVar (file date 2018-03-04).
Chromosome	Start (bp)	End (bp)	Width (bp)	Type	ID	Name	Sample Name	Parent Name	Parent Start	Parent End	Excluded from analysis
chr5	160715688	160717804	2117	deletion	21493660	nssv6628688	HGDP01414	nsv1177513	160715688	160717804
chr5	160715688	160717804	2117	deletion	21493661	nssv6628689	HGDP01417	nsv1177513	160715688	160717804
chr5	160715688	160717804	2117	deletion	21493662	nssv6628690	HGDP01028	nsv1177513	160715688	160717804
chr5	160715688	160717804	2117	deletion	21493663	nssv6628691	HGDP01035	nsv1177513	160715688	160717804
chr5	160715688	160717804	2117	deletion	21493664	nssv6628692	HGDP01030	nsv1177513	160715688	160717804
chr5	160715688	160717804	2117	deletion	21493665	nssv6628693	HGDP01034	nsv1177513	160715688	160717804
chr5	160715688	160717804	2117	deletion	21493666	nssv6628694	HGDP00457	nsv1177513	160715688	160717804
chr5	160715688	160717804	2117	deletion	21493667	nssv6628695	HGDP00461	nsv1177513	160715688	160717804
chr5	160715688	160717804	2117	deletion	21493668	nssv6628696	DNK11	nsv1177513	160715688	160717804
chr5	160715688	160717804	2117	deletion	21493669	nssv6628697	DNK5	nsv1177513	160715688	160717804
chr5	160715688	160717804	2117	deletion	21493670	nssv6628698	HG02943	nsv1177513	160715688	160717804
chr5	160715688	160717804	2117	deletion	21493671	nssv6628699	HG03100	nsv1177513	160715688	160717804
chr5	160715688	160717804	2117	deletion	21493672	nssv6628700	HG02464	nsv1177513	160715688	160717804
chr5	160715688	160717804	2117	deletion	21493673	nssv6628701	HG02574	nsv1177513	160715688	160717804
chr5	160715688	160717804	2117	deletion	21493674	nssv6628702	SA0722	nsv1177513	160715688	160717804
chr5	160715688	160717804	2117	deletion	21493675	nssv6628703	NA19023	nsv1177513	160715688	160717804
chr5	160715688	160717804	2117	deletion	21493676	nssv6628704	NA19044	nsv1177513	160715688	160717804
chr5	160715688	160717804	2117	deletion	21493677	nssv6628705	Ayodo502C	nsv1177513	160715688	160717804
chr5	160715688	160717804	2117	deletion	21493678	nssv6628706	HGDP00915	nsv1177513	160715688	160717804
chr5	160715688	160717804	2117	deletion	21493679	nssv6628707	HGDP01199	nsv1177513	160715688	160717804
chr5	160715688	160717804	2117	deletion	21493680	nssv6628708	NA21490	nsv1177513	160715688	160717804
chr5	160715688	160717804	2117	deletion	21493681	nssv6628709	NA21581	nsv1177513	160715688	160717804
chr5	160715688	160717804	2117	deletion	21493682	nssv6628710	HGDP00449	nsv1177513	160715688	160717804
chr5	160715688	160717804	2117	deletion	21493683	nssv6628711	HGDP00476	nsv1177513	160715688	160717804
chr5	160715688	160717804	2117	deletion	21493684	nssv6628712	HG03078	nsv1177513	160715688	160717804
chr5	160715688	160717804	2117	deletion	21493685	nssv6628713	HG03085	nsv1177513	160715688	160717804
chr5	160715688	160717804	2117	deletion	21493686	nssv6628714	HGDP01253	nsv1177513	160715688	160717804
chr5	160715688	160717804	2117	deletion	21493687	nssv6628715	HGDP01274	nsv1177513	160715688	160717804
chr5	160715688	160717804	2117	deletion	21493688	nssv6628716	SAH31	nsv1177513	160715688	160717804
chr5	160715688	160717804	2117	deletion	21493689	nssv6628717	HGDP00987	nsv1177513	160715688	160717804
chr5	160715688	160717804	2117	deletion	21493690	nssv6628718	HGDP00991	nsv1177513	160715688	160717804
chr5	160715688	160717804	2117	deletion	21493691	nssv6628719	HGDP01032	nsv1177513	160715688	160717804
chr5	160715688	160717804	2117	deletion	21493692	nssv6628720	Ayodo81S	nsv1177513	160715688	160717804
chr5	160715688	160717804	2117	deletion	21493693	nssv6628721	HGDP00928	nsv1177513	160715688	160717804
chr5	160715688	160717804	2117	deletion	21493694	nssv6628722	HGDP00932	nsv1177513	160715688	160717804
chr5	160715688	160717804	2117	deletion	21493695	nssv6628723	HGDP00474	nsv1177513	160715688	160717804
chr5	160715688	160717804	2117	deletion	21493696	nssv6628724	TGBS21	nsv1177513	160715688	160717804
chr5	160715688	160717804	2117	deletion	21493697	nssv6628725	HGDP01012	nsv1177513	160715688	160717804
chr5	160715688	160717804	2117	deletion	21493698	nssv6628726	HGDP01018	nsv1177513	160715688	160717804
chr5	160715688	160717804	2117	deletion	21493699	nssv6628727	HGDP00855	nsv1177513	160715688	160717804
chr5	160715688	160717804	2117	deletion	21493700	nssv6628728	HGDP00857	nsv1177513	160715688	160717804
chr5	160715688	160717804	2117	deletion	21493701	nssv6628729	mixe0002	nsv1177513	160715688	160717804
chr5	160715688	160717804	2117	deletion	21493702	nssv6628730	mixe0042	nsv1177513	160715688	160717804
chr5	160715688	160717804	2117	deletion	21493703	nssv6628731	Mixa0099	nsv1177513	160715688	160717804
chr5	160715688	160717804	2117	deletion	21493704	nssv6628732	mixa0105	nsv1177513	160715688	160717804
chr5	160715688	160717804	2117	deletion	21493705	nssv6628733	HGDP00702	nsv1177513	160715688	160717804
chr5	160715688	160717804	2117	deletion	21493706	nssv6628734	HGDP00706	nsv1177513	160715688	160717804
chr5	160715688	160717804	2117	deletion	21493707	nssv6628735	HGDP01044	nsv1177513	160715688	160717804
chr5	160715688	160717804	2117	deletion	21493708	nssv6628736	HGDP01047	nsv1177513	160715688	160717804
chr5	160715688	160717804	2117	deletion	21493709	nssv6628737	NA11201	nsv1177513	160715688	160717804
chr5	160715688	160717804	2117	deletion	21493710	nssv6628738	Peru60	nsv1177513	160715688	160717804
chr5	160715688	160717804	2117	deletion	21493711	nssv6628739	HGDP00846	nsv1177513	160715688	160717804
chr5	160715688	160717804	2117	deletion	21493712	nssv6628740	HGDP00852	nsv1177513	160715688	160717804
chr5	160715688	160717804	2117	deletion	21493713	nssv6628741	zapo0098	nsv1177513	160715688	160717804
chr5	160715688	160717804	2117	deletion	21493714	nssv6628742	DNS	nsv1177513	160715688	160717804
chr5	160715688	160717804	2117	deletion	21493715	nssv6628743	NDL	nsv1177513	160715688	160717804
chr5	160715688	160717804	2117	deletion	21493716	nssv6628744	NA13607	nsv1177513	160715688	160717804
chr5	160715688	160717804	2117	deletion	21493717	nssv6628745	NA13616	nsv1177513	160715688	160717804
chr5	160715688	160717804	2117	deletion	21493718	nssv6628746	NA13604	nsv1177513	160715688	160717804
chr5	160715688	160717804	2117	deletion	21493719	nssv6628747	Bu5	nsv1177513	160715688	160717804
chr5	160715688	160717804	2117	deletion	21493720	nssv6628748	HGDP00713	nsv1177513	160715688	160717804
chr5	160715688	160717804	2117	deletion	21493721	nssv6628749	HGDP00717	nsv1177513	160715688	160717804
chr5	160715688	160717804	2117	deletion	21493722	nssv6628750	HGDP01312	nsv1177513	160715688	160717804
chr5	160715688	160717804	2117	deletion	21493723	nssv6628751	HGDP01314	nsv1177513	160715688	160717804
chr5	160715688	160717804	2117	deletion	21493724	nssv6628752	HGDP01315	nsv1177513	160715688	160717804
chr5	160715688	160717804	2117	deletion	21493725	nssv6628753	HGDP01215	nsv1177513	160715688	160717804
chr5	160715688	160717804	2117	deletion	21493726	nssv6628754	HGDP00783	nsv1177513	160715688	160717804
chr5	160715688	160717804	2117	deletion	21493727	nssv6628755	HGDP00785	nsv1177513	160715688	160717804
chr5	160715688	160717804	2117	deletion	21493728	nssv6628756	HGDP01240	nsv1177513	160715688	160717804
chr5	160715688	160717804	2117	deletion	21493729	nssv6628757	HGDP01242	nsv1177513	160715688	160717804
chr5	160715688	160717804	2117	deletion	21493730	nssv6628758	HGDP00749	nsv1177513	160715688	160717804
chr5	160715688	160717804	2117	deletion	21493731	nssv6628759	HGDP00773	nsv1177513	160715688	160717804
chr5	160715688	160717804	2117	deletion	21493732	nssv6628760	NA18940	nsv1177513	160715688	160717804
chr5	160715688	160717804	2117	deletion	21493733	nssv6628761	HG01600	nsv1177513	160715688	160717804
chr5	160715688	160717804	2117	deletion	21493734	nssv6628762	HG01846	nsv1177513	160715688	160717804
chr5	160715688	160717804	2117	deletion	21493735	nssv6628763	NA00726	nsv1177513	160715688	160717804
chr5	160715688	160717804	2117	deletion	21493736	nssv6628764	ND19394	nsv1177513	160715688	160717804
chr5	160715688	160717804	2117	deletion	21493737	nssv6628765	HGDP01320	nsv1177513	160715688	160717804
chr5	160715688	160717804	2117	deletion	21493738	nssv6628766	HGDP01323	nsv1177513	160715688	160717804
chr5	160715688	160717804	2117	deletion	21493739	nssv6628767	HGDP01191	nsv1177513	160715688	160717804
chr5	160715688	160717804	2117	deletion	21493740	nssv6628768	HGDP01198	nsv1177513	160715688	160717804
chr5	160715688	160717804	2117	deletion	21493741	nssv6628769	HGDP01223	nsv1177513	160715688	160717804
chr5	160715688	160717804	2117	deletion	21493742	nssv6628770	HGDP01228	nsv1177513	160715688	160717804
chr5	160715688	160717804	2117	deletion	21493743	nssv6628771	HGDP01338	nsv1177513	160715688	160717804
chr5	160715688	160717804	2117	deletion	21493744	nssv6628772	HGDP01344	nsv1177513	160715688	160717804
chr5	160715688	160717804	2117	deletion	21493745	nssv6628773	HGDP01345	nsv1177513	160715688	160717804
chr5	160715688	160717804	2117	deletion	21493746	nssv6628774	HGDP01203	nsv1177513	160715688	160717804
chr5	160715688	160717804	2117	deletion	21493747	nssv6628775	HGDP01211	nsv1177513	160715688	160717804
chr5	160715688	160717804	2117	deletion	21493748	nssv6628776	HGDP01333	nsv1177513	160715688	160717804
chr5	160715688	160717804	2117	deletion	21493749	nssv6628777	CHI-007	nsv1177513	160715688	160717804
chr5	160715688	160717804	2117	deletion	21493750	nssv6628778	CHI-034	nsv1177513	160715688	160717804
chr5	160715688	160717804	2117	deletion	21493751	nssv6628779	HGDP01350	nsv1177513	160715688	160717804
chr5	160715688	160717804	2117	deletion	21493752	nssv6628780	HGDP01355	nsv1177513	160715688	160717804
chr5	160715688	160717804	2117	deletion	21493753	nssv6628781	HGDP01095	nsv1177513	160715688	160717804
chr5	160715688	160717804	2117	deletion	21493754	nssv6628782	HGDP01098	nsv1177513	160715688	160717804
chr5	160715688	160717804	2117	deletion	21493755	nssv6628783	HGDP01297	nsv1177513	160715688	160717804
chr5	160715688	160717804	2117	deletion	21493756	nssv6628784	HGDP01306	nsv1177513	160715688	160717804
chr5	160715688	160717804	2117	deletion	21493757	nssv6628785	HGDP01246	nsv1177513	160715688	160717804
chr5	160715688	160717804	2117	deletion	21493758	nssv6628786	HGDP01250	nsv1177513	160715688	160717804
chr5	160715688	160717804	2117	deletion	21493759	nssv6628787	HGDP01179	nsv1177513	160715688	160717804
chr5	160715688	160717804	2117	deletion	21493760	nssv6628788	HGDP01188	nsv1177513	160715688	160717804
chr5	160715688	160717804	2117	deletion	21493761	nssv6628789	IHW9118	nsv1177513	160715688	160717804
chr5	160715688	160717804	2117	deletion	21493762	nssv6628790	IHW9193	nsv1177513	160715688	160717804
chr5	160715688	160717804	2117	deletion	21493763	nssv6628791	HGDP00656	nsv1177513	160715688	160717804
chr5	160715688	160717804	2117	deletion	21493764	nssv6628792	Dus16	nsv1177513	160715688	160717804
chr5	160715688	160717804	2117	deletion	21493765	nssv6628793	NA17385	nsv1177513	160715688	160717804
chr5	160715688	160717804	2117	deletion	21493766	nssv6628794	Igor21	nsv1177513	160715688	160717804
chr5	160715688	160717804	2117	deletion	21493767	nssv6628795	NA17386	nsv1177513	160715688	160717804
chr5	160715688	160717804	2117	deletion	21493768	nssv6628796	HGDP00540	nsv1177513	160715688	160717804
chr5	160715688	160717804	2117	deletion	21493769	nssv6628797	HGDP00541	nsv1177513	160715688	160717804
chr5	160715688	160717804	2117	deletion	21493770	nssv6628798	HGDP00543	nsv1177513	160715688	160717804
chr5	160715688	160717804	2117	deletion	21493771	nssv6628799	HGDP00545	nsv1177513	160715688	160717804
chr5	160715688	160717804	2117	deletion	21493772	nssv6628800	HGDP00547	nsv1177513	160715688	160717804
chr5	160715688	160717804	2117	deletion	21493773	nssv6628801	HGDP00548	nsv1177513	160715688	160717804
chr5	160715688	160717804	2117	deletion	21493774	nssv6628802	HGDP00549	nsv1177513	160715688	160717804
chr5	160715688	160717804	2117	deletion	21493775	nssv6628803	HGDP00550	nsv1177513	160715688	160717804
chr5	160715688	160717804	2117	deletion	21493776	nssv6628804	HGDP00551	nsv1177513	160715688	160717804
chr5	160715688	160717804	2117	deletion	21493777	nssv6628805	HGDP00552	nsv1177513	160715688	160717804
chr5	160715688	160717804	2117	deletion	21493778	nssv6628806	HGDP00553	nsv1177513	160715688	160717804
chr5	160715688	160717804	2117	deletion	21493779	nssv6628807	HGDP00554	nsv1177513	160715688	160717804
chr5	160715688	160717804	2117	deletion	21493780	nssv6628808	HGDP00555	nsv1177513	160715688	160717804
chr5	160715688	160717804	2117	deletion	21493781	nssv6628809	HGDP00556	nsv1177513	160715688	160717804
chr5	160715688	160717804	2117	deletion	21493782	nssv6628810	HGDP00090	nsv1177513	160715688	160717804
chr5	160715688	160717804	2117	deletion	21493783	nssv6628811	HG03006	nsv1177513	160715688	160717804
chr5	160715688	160717804	2117	deletion	21493784	nssv6628812	HG03007	nsv1177513	160715688	160717804
chr5	160715688	160717804	2117	deletion	21493785	nssv6628813	HGDP00019	nsv1177513	160715688	160717804
chr5	160715688	160717804	2117	deletion	21493786	nssv6628814	HGDP00027	nsv1177513	160715688	160717804
chr5	160715688	160717804	2117	deletion	21493787	nssv6628815	HGDP00338	nsv1177513	160715688	160717804
chr5	160715688	160717804	2117	deletion	21493788	nssv6628816	HGDP00428	nsv1177513	160715688	160717804
chr5	160715688	160717804	2117	deletion	21493789	nssv6628817	HGDP00124	nsv1177513	160715688	160717804
chr5	160715688	160717804	2117	deletion	21493790	nssv6628818	HGDP00125	nsv1177513	160715688	160717804
chr5	160715688	160717804	2117	deletion	21493791	nssv6628819	HGDP00286	nsv1177513	160715688	160717804
chr5	160715688	160717804	2117	deletion	21493792	nssv6628820	HGDP00328	nsv1177513	160715688	160717804
chr5	160715688	160717804	2117	deletion	21493793	nssv6628821	K-15	nsv1177513	160715688	160717804
chr5	160715688	160717804	2117	deletion	21493794	nssv6628822	K-2	nsv1177513	160715688	160717804
chr5	160715688	160717804	2117	deletion	21493795	nssv6628823	M13	nsv1177513	160715688	160717804
chr5	160715688	160717804	2117	deletion	21493796	nssv6628824	HGDP00157	nsv1177513	160715688	160717804
chr5	160715688	160717804	2117	deletion	21493797	nssv6628825	HGDP00160	nsv1177513	160715688	160717804
chr5	160715688	160717804	2117	deletion	21493798	nssv6628826	HGDP00216	nsv1177513	160715688	160717804
chr5	160715688	160717804	2117	deletion	21493799	nssv6628827	HGDP00232	nsv1177513	160715688	160717804
chr5	160715688	160717804	2117	deletion	21493800	nssv6628828	HG02724	nsv1177513	160715688	160717804
chr5	160715688	160717804	2117	deletion	21493801	nssv6628829	HG02783	nsv1177513	160715688	160717804
chr5	160715688	160717804	2117	deletion	21493802	nssv6628830	HG02790	nsv1177513	160715688	160717804
chr5	160715688	160717804	2117	deletion	21493803	nssv6628831	HGDP00195	nsv1177513	160715688	160717804
chr5	160715688	160717804	2117	deletion	21493804	nssv6628832	HGDP00208	nsv1177513	160715688	160717804
chr5	160715688	160717804	2117	deletion	21493805	nssv6628833	Ale20	nsv1177513	160715688	160717804
chr5	160715688	160717804	2117	deletion	21493806	nssv6628834	Ale22	nsv1177513	160715688	160717804
chr5	160715688	160717804	2117	deletion	21493807	nssv6628835	Sir19	nsv1177513	160715688	160717804
chr5	160715688	160717804	2117	deletion	21493808	nssv6628836	Sir26	nsv1177513	160715688	160717804
chr5	160715688	160717804	2117	deletion	21493809	nssv6628837	Esk29	nsv1177513	160715688	160717804
chr5	160715688	160717804	2117	deletion	21493810	nssv6628838	Nesk22	nsv1177513	160715688	160717804
chr5	160715688	160717804	2117	deletion	21493811	nssv6628839	Nesk25	nsv1177513	160715688	160717804
chr5	160715688	160717804	2117	deletion	21493812	nssv6628840	Sir40	nsv1177513	160715688	160717804
chr5	160715688	160717804	2117	deletion	21493813	nssv6628841	Nlk18	nsv1177513	160715688	160717804
chr5	160715688	160717804	2117	deletion	21493814	nssv6628842	Nlk1	nsv1177513	160715688	160717804
chr5	160715688	160717804	2117	deletion	21493815	nssv6628843	Nlk3	nsv1177513	160715688	160717804
chr5	160715688	160717804	2117	deletion	21493816	nssv6628844	Kor82	nsv1177513	160715688	160717804
chr5	160715688	160717804	2117	deletion	21493817	nssv6628845	Mansi79	nsv1177513	160715688	160717804
chr5	160715688	160717804	2117	deletion	21493818	nssv6628846	Mansi41	nsv1177513	160715688	160717804
chr5	160715688	160717804	2117	deletion	21493819	nssv6628847	Ale14	nsv1177513	160715688	160717804
chr5	160715688	160717804	2117	deletion	21493820	nssv6628848	Ale32	nsv1177513	160715688	160717804
chr5	160715688	160717804	2117	deletion	21493821	nssv6628849	Tuba19	nsv1177513	160715688	160717804
chr5	160715688	160717804	2117	deletion	21493822	nssv6628850	Tuba9	nsv1177513	160715688	160717804
chr5	160715688	160717804	2117	deletion	21493823	nssv6628851	Ul31	nsv1177513	160715688	160717804
chr5	160715688	160717804	2117	deletion	21493824	nssv6628852	Ul5	nsv1177513	160715688	160717804
chr5	160715688	160717804	2117	deletion	21493825	nssv6628853	HGDP00951	nsv1177513	160715688	160717804
chr5	160715688	160717804	2117	deletion	21493826	nssv6628854	HGDP00956	nsv1177513	160715688	160717804
chr5	160715688	160717804	2117	deletion	21493827	nssv6628855	abh100	nsv1177513	160715688	160717804
chr5	160715688	160717804	2117	deletion	21493828	nssv6628856	abh107	nsv1177513	160715688	160717804
chr5	160715688	160717804	2117	deletion	21493829	nssv6628857	HGDP01401	nsv1177513	160715688	160717804
chr5	160715688	160717804	2117	deletion	21493830	nssv6628858	HGDP01402	nsv1177513	160715688	160717804
chr5	160715688	160717804	2117	deletion	21493831	nssv6628859	altai363p	nsv1177513	160715688	160717804
chr5	160715688	160717804	2117	deletion	21493832	nssv6628860	armenia293	nsv1177513	160715688	160717804
chr5	160715688	160717804	2117	deletion	21493833	nssv6628861	HGDP01364	nsv1177513	160715688	160717804
chr5	160715688	160717804	2117	deletion	21493834	nssv6628862	HGDP01365	nsv1177513	160715688	160717804
chr5	160715688	160717804	2117	deletion	21493835	nssv6628863	HGDP00616	nsv1177513	160715688	160717804
chr5	160715688	160717804	2117	deletion	21493836	nssv6628864	HGDP00650	nsv1177513	160715688	160717804
chr5	160715688	160717804	2117	deletion	21493837	nssv6628865	HGDP01153	nsv1177513	160715688	160717804
chr5	160715688	160717804	2117	deletion	21493838	nssv6628866	HGDP01172	nsv1177513	160715688	160717804
chr5	160715688	160717804	2117	deletion	21493839	nssv6628867	BulgarianB4	nsv1177513	160715688	160717804
chr5	160715688	160717804	2117	deletion	21493840	nssv6628868	BulgarianC1	nsv1177513	160715688	160717804
chr5	160715688	160717804	2117	deletion	21493841	nssv6628869	ch113	nsv1177513	160715688	160717804
chr5	160715688	160717804	2117	deletion	21493842	nssv6628870	NA15728	nsv1177513	160715688	160717804
chr5	160715688	160717804	2117	deletion	21493843	nssv6628871	HGDP00569	nsv1177513	160715688	160717804
chr5	160715688	160717804	2117	deletion	21493844	nssv6628872	HGDP00597	nsv1177513	160715688	160717804
chr5	160715688	160717804	2117	deletion	21493845	nssv6628873	HG00126	nsv1177513	160715688	160717804
chr5	160715688	160717804	2117	deletion	21493846	nssv6628874	HG00128	nsv1177513	160715688	160717804
chr5	160715688	160717804	2117	deletion	21493847	nssv6628875	Est375	nsv1177513	160715688	160717804
chr5	160715688	160717804	2117	deletion	21493848	nssv6628876	Est400	nsv1177513	160715688	160717804
chr5	160715688	160717804	2117	deletion	21493849	nssv6628877	HG00174	nsv1177513	160715688	160717804
chr5	160715688	160717804	2117	deletion	21493850	nssv6628878	HG00190	nsv1177513	160715688	160717804
chr5	160715688	160717804	2117	deletion	21493851	nssv6628879	HG00360	nsv1177513	160715688	160717804
chr5	160715688	160717804	2117	deletion	21493852	nssv6628880	HGDP00526	nsv1177513	160715688	160717804
chr5	160715688	160717804	2117	deletion	21493853	nssv6628881	HGDP00530	nsv1177513	160715688	160717804
chr5	160715688	160717804	2117	deletion	21493854	nssv6628882	mg31	nsv1177513	160715688	160717804
chr5	160715688	160717804	2117	deletion	21493855	nssv6628883	NA17374	nsv1177513	160715688	160717804
chr5	160715688	160717804	2117	deletion	21493856	nssv6628884	NA17377	nsv1177513	160715688	160717804
chr5	160715688	160717804	2117	deletion	21493857	nssv6628885	NA15202	nsv1177513	160715688	160717804
chr5	160715688	160717804	2117	deletion	21493858	nssv6628886	NA15203	nsv1177513	160715688	160717804
chr5	160715688	160717804	2117	deletion	21493859	nssv6628887	NA15761	nsv1177513	160715688	160717804
chr5	160715688	160717804	2117	deletion	21493860	nssv6628888	NA15763	nsv1177513	160715688	160717804
chr5	160715688	160717804	2117	deletion	21493861	nssv6628889	iran11	nsv1177513	160715688	160717804
chr5	160715688	160717804	2117	deletion	21493862	nssv6628890	iran17	nsv1177513	160715688	160717804
chr5	160715688	160717804	2117	deletion	21493863	nssv6628891	1771	nsv1177513	160715688	160717804
chr5	160715688	160717804	2117	deletion	21493864	nssv6628892	4291	nsv1177513	160715688	160717804
chr5	160715688	160717804	2117	deletion	21493865	nssv6628893	Jordan603	nsv1177513	160715688	160717804
chr5	160715688	160717804	2117	deletion	21493866	nssv6628894	lez42	nsv1177513	160715688	160717804
chr5	160715688	160717804	2117	deletion	21493867	nssv6628895	lez49	nsv1177513	160715688	160717804
chr5	160715688	160717804	2117	deletion	21493868	nssv6628896	NOR111	nsv1177513	160715688	160717804
chr5	160715688	160717804	2117	deletion	21493869	nssv6628897	HGDP00796	nsv1177513	160715688	160717804
chr5	160715688	160717804	2117	deletion	21493870	nssv6628898	HGDP00798	nsv1177513	160715688	160717804
chr5	160715688	160717804	2117	deletion	21493871	nssv6628899	HGDP00722	nsv1177513	160715688	160717804
chr5	160715688	160717804	2117	deletion	21493872	nssv6628900	HGDP00725	nsv1177513	160715688	160717804
chr5	160715688	160717804	2117	deletion	21493873	nssv6628901	HGDP00737	nsv1177513	160715688	160717804
chr5	160715688	160717804	2117	deletion	21493874	nssv6628902	ND15865	nsv1177513	160715688	160717804
chr5	160715688	160717804	2117	deletion	21493875	nssv6628903	HGDP00887	nsv1177513	160715688	160717804
chr5	160715688	160717804	2117	deletion	21493876	nssv6628904	HGDP00903	nsv1177513	160715688	160717804
chr5	160715688	160717804	2117	deletion	21493877	nssv6628905	Utsa21	nsv1177513	160715688	160717804
chr5	160715688	160717804	2117	deletion	21493878	nssv6628906	HGDP01078	nsv1177513	160715688	160717804
chr5	160715688	160717804	2117	deletion	21493879	nssv6628907	HGDP01079	nsv1177513	160715688	160717804
chr5	160715688	160717804	2117	deletion	21493880	nssv6628908	HG01503	nsv1177513	160715688	160717804
chr5	160715688	160717804	2117	deletion	21493881	nssv6628909	HG01504	nsv1177513	160715688	160717804
chr5	160715688	160717804	2117	deletion	21493882	nssv6628910	HGDP01163	nsv1177513	160715688	160717804
chr5	160715688	160717804	2117	deletion	21493883	nssv6628911	HGDP01168	nsv1177513	160715688	160717804
chr5	160715688	160717804	2117	deletion	21493884	nssv6628912	4695	nsv1177513	160715688	160717804
chr5	160715688	160717804	2117	deletion	21493885	nssv6628913	5433	nsv1177513	160715688	160717804
chr5	160716108	160717240	1133	deletion	393421	essv5766431	NA18867	esv2659732	160716108	160717240
chr5	160716137	160717327	1191	deletion	4947944	essv12118919	HG02420	esv3607403	160890557	160890593	No overlap with parent
chr5	160716137	160717327	1191	deletion	4947945	essv12118920	HG02558	esv3607403	160890557	160890593	No overlap with parent
chr5	160716137	160717327	1191	deletion	4947946	essv12118921	NA18867	esv3607403	160890557	160890593	No overlap with parent
chr5	160716137	160717327	1191	deletion	12726375	essv19837800	HG02420	esv3842929	160716137	160717327
chr5	160716137	160717327	1191	deletion	12726376	essv19837801	HG02558	esv3842929	160716137	160717327
chr5	160716137	160717327	1191	deletion	12726377	essv19837802	NA18867	esv3842929	160716137	160717327
chr5	160716376	160716377	2	deletion	2293380	essv7346893	HuRef	esv3077326	160716376	160716377
chr5	160730825	160730846	22	deletion	9666635	essv9765654	Unknown	esv3566907	160716137	160717327	No overlap with parent
chr5	160734870	160734871	2	deletion	2293381	essv7346894	HuRef	esv3077327	160734870	160734871
chr5	160735052	160735066	15	deletion	2293382	essv7346895	HuRef	esv3077328	160735052	160735066
chr5	160737684	160737688	5	deletion	2293383	essv7346896	HuRef	esv3077329	160737684	160737688
chr5	160738396	160738400	5	deletion	2293384	essv7346897	HuRef	esv3077330	160738396	160738400
chr5	160739887	160739892	6	deletion	2293385	essv7346898	HuRef	esv3077331	160739887	160739892
chr5	160747375	160747377	3	deletion	2293386	essv7346899	HuRef	esv3077332	160747375	160747377
chr5	160750487	160750488	2	deletion	2293387	essv7346900	HuRef	esv3077333	160750487	160750488
chr5	160754048	160754060	13	deletion	2293388	essv7346901	HuRef	esv3077334	160754048	160754060
chr5	160754858	160754860	3	deletion	2293389	essv7346902	HuRef	esv3077335	160754858	160754860
chr5	160761244	160761245	2	deletion	2293391	essv7346904	HuRef	esv3077337	160761244	160761245
chr5	160768862	160768960	99	deletion	1267674	essv6670917	SSM031	esv2730986	160768862	160768960
chr5	160782839	160782842	4	deletion	2293392	essv7346905	HuRef	esv3077338	160782839	160782842
chr5	160789610	160789611	2	deletion	2293393	essv7346906	HuRef	esv3077339	160789610	160789611
chr5	160790533	160790552	20	deletion	2293394	essv7346907	HuRef	esv3077340	160790533	160790552
chr5	160791144	160791146	3	deletion	2293395	essv7346908	HuRef	esv3077341	160791144	160791146
chr5	160796689	160797002	314	deletion	903522	essv6276532	HG00628	esv2667994	160796689	160797002
chr5	160796689	160797002	314	deletion	940533	essv6313543	NA18605	esv2667994	160796689	160797002
chr5	160796703	160796989	287	deletion	1395453	essv6798696	SSM072	esv2730987	160796703	160797020
chr5	160796705	160797020	316	deletion	1312128	essv6715371	SSM043	esv2730987	160796703	160797020
chr5	160796717	160796981	265	deletion	1457401	essv6860644	SSM088	esv2730987	160796703	160797020
chr5	160800893	160800896	4	deletion	2293396	essv7346909	HuRef	esv3077342	160800893	160800896
chr5	160809514	160809515	2	deletion	2293397	essv7346910	HuRef	esv3077343	160809514	160809515
chr5	160836367	160836370	4	deletion	2293398	essv7346911	HuRef	esv3077344	160836367	160836370
chr5	160837394	160837406	13	deletion	2293399	essv7346912	HuRef	esv3077345	160837394	160837406
chr5	160842928	160842938	11	deletion	2293400	essv7346913	HuRef	esv3077346	160842928	160842938
chr5	160846061	160846086	26	deletion	9666636	essv9765655	Unknown	esv3566908	160730825	160730846	No overlap with parent
chr5	160890557	160890593	37	deletion	9666637	essv9765656	Unknown	esv3566909	160846061	160846086	No overlap with parent
chr5	160892901	160897000	4100	duplication	28426338	nssv2997870	BILGI_BIOE	nsv950437	160892901	160897000
chr5	160904274	160904278	5	deletion	2293403	essv7346916	HuRef	esv3077349	160904274	160904278
chr5	160904290	160904293	4	deletion	2293404	essv7346917	HuRef	esv3077350	160904290	160904293
chr5	160925356	160925357	2	deletion	2293405	essv7346918	HuRef	esv3077351	160925356	160925357
chr5	160940641	160940642	2	deletion	2293406	essv7346919	HuRef	esv3077352	160940641	160940642

## Sheet: b
Supplementary Table S1b. Parental copy-number-regions of CNVs located within GABRB2 (dbVar; file date 2018-03-04).
Chromosome	Start (bp)	End (bp)	Width (bp)	Type	ID	Name	CNV Occurrence	GABRB2 region
chr5	160715688	160717804	2117	copy_number_variation	19010327	nsv1177513	226	Exon11
chr5	160716108	160717240	1133	copy_number_variation	3278	esv2659732	1	Exon11
chr5	160716137	160717327	1191	copy_number_variation	9784415	esv3842929	3	Exon11
chr5	160716376	160716377	2	copy_number_variation	1821563	esv3077326	1	Exon11
chr5	160734870	160734871	2	copy_number_variation	1821564	esv3077327	1	Intron 10
chr5	160735052	160735066	15	copy_number_variation	1821565	esv3077328	1	Intron 10
chr5	160737684	160737688	5	copy_number_variation	1821566	esv3077329	1	Intron 10
chr5	160738396	160738400	5	copy_number_variation	1821567	esv3077330	1	Intron 10
chr5	160739887	160739892	6	copy_number_variation	1821568	esv3077331	1	Intron 10
chr5	160747375	160747377	3	copy_number_variation	1821569	esv3077332	1	Intron 10
chr5	160750487	160750488	2	copy_number_variation	1821570	esv3077333	1	Intron 10
chr5	160754048	160754060	13	copy_number_variation	1821571	esv3077334	1	Intron 9
chr5	160754858	160754860	3	copy_number_variation	1821572	esv3077335	1	Intron 9
chr5	160761244	160761245	2	copy_number_variation	1821574	esv3077337	1	Intron 8
chr5	160768862	160768960	99	copy_number_variation	1242532	esv2730986	1	Intron 6
chr5	160782839	160782842	4	copy_number_variation	1821575	esv3077338	1	Intron 6
chr5	160789610	160789611	2	copy_number_variation	1821576	esv3077339	1	Intron 6
chr5	160790533	160790552	20	copy_number_variation	1821577	esv3077340	1	Intron 6
chr5	160791144	160791146	3	copy_number_variation	1821578	esv3077341	1	Intron 6
chr5	160796689	160797002	314	copy_number_variation	11540	esv2667994	2	Intron 6
chr5	160796703	160797020	318	copy_number_variation	1242533	esv2730987	3	Intron 6
chr5	160800893	160800896	4	copy_number_variation	1821579	esv3077342	1	Intron 6
chr5	160809514	160809515	2	copy_number_variation	1821580	esv3077343	1	Intron 6
chr5	160836367	160836370	4	copy_number_variation	1821581	esv3077344	1	Intron 6
chr5	160837394	160837406	13	copy_number_variation	1821582	esv3077345	1	Intron 6
chr5	160842928	160842938	11	copy_number_variation	1821583	esv3077346	1	Intron 5
chr5	160892901	160897000	4100	copy_number_variation	28416608	nsv950437	1	Intron 4
chr5	160904274	160904278	5	copy_number_variation	1821586	esv3077349	1	Intron 4
chr5	160904290	160904293	4	copy_number_variation	1821587	esv3077350	1	Intron 4
chr5	160925356	160925357	2	copy_number_variation	1821588	esv3077351	1	Intron 4
chr5	160940641	160940642	2	copy_number_variation	1821589	esv3077352	1	Intron 4
Note: Bold italic rows represent the copy-number-regions displaying the highest CNV occurrences in Exon 11 and Intron 6 that are subject to further analysis.
