# Supplementary material for: Highly Recurrent Copy Number Variations in GABRB2 Associated With Schizophrenia and Premenstrual Dysphoric Disorder
Source: Front Psychiatry. 2020 Jun 30;11:572. doi: 10.3389/fpsyt.2020.00572 (PMC7338560; doi:10.3389/fpsyt.2020.00572)
Supplement: Supplementary file 2 [file Table_2.xls]

## Sheet: a
Supplementary Table S2a. Determination of copy numbers of esv2730987 in control samples from Chinese population
Sample ID	Gender	Average of target	Average of RNase P	Average of ALB	RefMeana	dCtb	StCtc	ddCtd	2^(-ddCt)e	2*2^(-ddCt)f	CNV
84b		23.045	24.39	24.195	24.2923	-1.2473	-1.2473	0	1	2	N
HKRC298b	Male	22.75	24.155	24.225	24.19	-1.43997	-1.2473	-0.19267	1.14288	2.28575	N
HKRC311	Male	23.315	24.225	24.52	24.3721	-1.05705	-1.2473	0.190251	0.876453	1.75291	N
HKRC299	Male	23.02	24.335	24.44	24.3874	-1.36744	-1.2473	-0.120139	1.08684	2.17368	N
HKRC312	Male	23.02	24.165	24.21	24.1875	-1.16749	-1.2473	0.0798148	0.946179	1.89236	N
HKRC301	Male	22.755	24.135	24.435	24.2845	-1.52954	-1.2473	-0.282232	1.21608	2.43215	N
HKR313	Male	22.985	24.305	24.305	24.305	-1.32	-1.2473	-0.0726957	1.05168	2.10336	N
HKRC305	Male	23.015	24.28	24.3	24.29	-1.275	-1.2473	-0.0276936	1.01938	2.03876	N
HKRC314b	Male	23.115	24.495	24.305	24.3998	-1.28482	-1.2473	-0.0375107	1.02634	2.05268	N
84b		22.79	24.015	24.265	24.1397	-1.34968	-1.34968	0	1	2	N
HKRC306	Male	22.925	24.115	24.355	24.2347	-1.3097	-1.34968	0.0399735	0.972673	1.94535	N
HKRC320	Male	23.03	24.595	24.275	24.4345	-1.40448	-1.34968	-0.0547998	1.03871	2.07743	N
HKRC315	Male	23.03	24.555	24.435	24.4949	-1.46493	-1.34968	-0.11525	1.08316	2.16633	N
HKRC321b	Male	23.15	24.435	24.48	24.4575	-1.30749	-1.34968	0.0421867	0.971182	1.94236	N
HKRC317b	Male	23.28	24.65	24.485	24.5674	-1.28736	-1.34968	0.0623149	0.957726	1.91545	N
HKRC322	Male	22.965	24.17	24.46	24.3146	-1.34957	-1.34968	0.000108715	0.999925	1.99985	N
HKRC319	Male	22.98	24.68	24.505	24.5923	-1.61234	-1.34968	-0.262668	1.1997	2.39939	N
HKRC323	Male	23.05	24.09	24.25	24.1699	-1.11987	-1.34968	0.229809	0.852748	1.7055	N
84b		23.63	24.575	24.62	24.5975	-0.96749	-0.96749	0	1	2	N
HKRC324	Male	23.175	24.285	24.46	24.3723	-1.19734	-0.96749	-0.229853	1.17272	2.34543	N
HKRC330	Male	23.32	24.565	24.555	24.56	-1.24	-0.96749	-0.27251	1.20791	2.41581	N
HKRC325b	Male	23.46	24.705	24.61	24.6575	-1.19745	-0.96749	-0.229965	1.17281	2.34561	N
HKRC332	Male	23.5	24.575	24.795	24.6848	-1.18475	-0.96749	-0.217265	1.16253	2.32506	N
HKRC326	Male	23.135	24.605	24.535	24.57	-1.43498	-0.96749	-0.467485	1.3827	2.76539	G
HKRC333	Male	23.28	23.79	24.13	23.9594	-0.679397	-0.96749	0.288093	0.818984	1.63797	N
HKRC327	Male	23.525	24.69	24.65	24.67	-1.14499	-0.96749	-0.177502	1.13092	2.26185	N
HKRC334	Male	24.025	25.145	25.055	25.1	-1.07496	-0.96749	-0.10747	1.07734	2.15467	N
84b		22.65	23.57	23.69	23.6299	-0.979924	-0.979924	0	1	2	N
HKRC351	Male	22.675	23.715	23.745	23.73	-1.055	-0.979924	-0.0750714	1.05341	2.10683	N
HKRC662	Male	22.605	23.705	23.77	23.7375	-1.13248	-0.979924	-0.152554	1.11154	2.22307	N
HKRC353b	Male	22.64	23.89	23.89	23.89	-1.25	-0.979924	-0.270076	1.20587	2.41174	N
HKRC663	Male	22.5	23.695	23.76	23.7275	-1.22748	-0.979924	-0.247554	1.18719	2.37439	N
HKRC355	Male	22.445	23.755	23.675	23.715	-1.26997	-0.979924	-0.290042	1.22268	2.44535	N
HKRC664	Male	22.455	23.67	23.685	23.6775	-1.2225	-0.979924	-0.242575	1.1831	2.3662	N
HKRC356	Male	22.65	23.685	23.88	23.7823	-1.1323	-0.979924	-0.152376	1.1114	2.2228	N
HKRC665b	Male	22.595	23.68	23.8	23.7399	-1.14492	-0.979924	-0.165	1.12117	2.24233	N
84b		22.93	24.55	24.315	24.4322	-1.50222	-1.50222	0	1	2	N
HKRC416	Male	22.685	23.9	24.075	23.9873	-1.30234	-1.50222	0.199877	0.870625	1.74125	N
HKRC423	Male	22.655	24.295	23.98	24.137	-1.48199	-1.50222	0.0202313	0.986075	1.97215	N
HKRC417	Male	22.635	24.19	24.185	24.1875	-1.5525	-1.50222	-0.0502824	1.03547	2.07094	N
HKRC424b	Male	22.96	24.525	24.455	24.49	-1.52997	-1.50222	-0.0277575	1.01943	2.03885	N
HKRC419b	Male	23.43	25.09	24.8	24.9446	-1.51458	-1.50222	-0.0123611	1.0086	2.01721	N
HKRC425	Male	22.955	24.51	24.255	24.3822	-1.42717	-1.50222	0.0750508	0.949309	1.89862	N
HKRC420	Male	22.67	24.17	24.27	24.2199	-1.54995	-1.50222	-0.0477309	1.03364	2.06728	N
HKRC426b	Male	22.98	24.455	24.22	24.3372	-1.35722	-1.50222	0.145001	0.904379	1.80876	N
84b		23.435	24.55	24.445	24.4974	-1.06244	-1.06244	0	1	2	N
HKRC427	Male	22.845	24.58	24.08	24.3287	-1.48372	-1.06244	-0.421272	1.33911	2.67822	G
HKRC434b	Male	22.89	24.905	24.52	24.7118	-1.82175	-1.06244	-0.759306	1.69268	3.38535	G
HKRC429b	Male	23.095	24.645	24.65	24.6475	-1.5525	-1.06244	-0.490056	1.4045	2.809	G
HKRC436b	Male	24.075	25.38	25.19	25.2848	-1.20982	-1.06244	-0.147378	1.10755	2.21511	N
HKRC432	Male	23.21	25.035	24.565	24.7989	-1.58889	-1.06244	-0.526443	1.44037	2.88075	G
HKRC438	Male	23.025	24.59	24.555	24.5725	-1.54749	-1.06244	-0.48505	1.39963	2.79927	G
HKRC433	Male	22.81	24.665	24.18	24.4213	-1.6113	-1.06244	-0.548852	1.46292	2.92584	G
HKRC439	Male	22.75	23.825	23.9	23.8625	-1.11247	-1.06244	-0.0500268	1.03528	2.07057	N
84b		23.44	24.25	24.48	24.3647	-0.924729	-0.924729	0	1	2	N
HKRC440b	Male	22.455	23.17	23.85	23.5075	-1.05254	-0.924729	-0.127813	1.09264	2.18527	N
HKRC441b	Male	22.99	24.635	25.325	24.9776	-1.98762	-0.924729	-1.06289	2.08911	4.17822	G
HKRC444	Male	23.195	24.24	24.51	24.3746	-1.17963	-0.924729	-0.254898	1.19325	2.3865	N
HKRC445	Male	23.015	24.14	25.5	24.8107	-1.79568	-0.924729	-0.870955	1.82887	3.65775	G
HKRC447b	Male	23.03	24.06	24.295	24.1772	-1.14721	-0.924729	-0.222486	1.16674	2.33348	N
HKRC450	Male	22.715	24.2	25.545	24.8634	-2.14841	-0.924729	-1.22368	2.33541	4.67083	G
HKRC451	Male	23.47	24.75	24.845	24.7975	-1.32745	-0.924729	-0.402726	1.322	2.64401	G
HKRC455	Male	23.095	24.52	25.75	25.1275	-2.03248	-0.924729	-1.10775	2.15509	4.31017	G
84b		23.745	24.78	24.53	24.6547	-0.909683	-0.909683	0	1	2	N
HKRC42b	Male	23.73	24.49	24.62	24.5549	-0.824914	-0.909683	0.0847692	0.942935	1.88587	N
HKRC66	Male	23.565	25.485	24.615	25.0462	-1.48122	-0.909683	-0.57154	1.48611	2.97222	G
HKRC44	Male	23.745	25.595	24.675	25.1308	-1.38579	-0.909683	-0.476107	1.39099	2.78197	G
HKRC67b	Male	23.705	25.015	24.67	24.8419	-1.1369	-0.909683	-0.227218	1.17058	2.34115	N
HKRC69	Male	23.795	25.225	24.73	24.9763	-1.18127	-0.909683	-0.271591	1.20714	2.41428	N
HKRC48	Male	24.095	24.97	24.845	24.9074	-0.812422	-0.909683	0.0972615	0.934806	1.86961	N
HKRC71	Male	23.02	24.6	24.025	24.3108	-1.2908	-0.909683	-0.381117	1.30235	2.6047	G
HKRC51	Male	23.665	24.535	24.36	24.4473	-0.782343	-0.909683	0.12734	0.915518	1.83104	N
HKRC72	Male	23.375	24.14	24.115	24.1275	-0.752497	-0.909683	0.157186	0.896772	1.79354	N
HKRC52b	Male	23.485	24.84	24.525	24.682	-1.197	-0.909683	-0.287314	1.22037	2.44073	N
HKRC73	Male	23.82	25.755	24.625	25.1837	-1.36366	-0.909683	-0.45398	1.36981	2.73963	G
HKRC53	Male	23.65	24.88	24.52	24.6993	-1.04934	-0.909683	-0.139661	1.10165	2.20329	N
HKRC74b	Male	24.025	24.87	24.675	24.7723	-0.747308	-0.909683	0.162375	0.893553	1.78711	N
HKRC54	Male	23.565	24.315	24.44	24.3774	-0.81242	-0.909683	0.0972632	0.934805	1.86961	N
HKRC76	Male	23.875	25.01	24.66	24.8344	-0.959383	-0.909683	-0.0497003	1.03505	2.0701	N
HKRC56	Male	23.565	24.505	24.23	24.3671	-0.802112	-0.909683	0.107571	0.928149	1.8563	N
HKRC77	Male	23.945	24.63	24.595	24.6125	-0.667494	-0.909683	0.242189	0.845461	1.69092	N
HKRC58	Male	23.76	24.57	24.57	24.57	-0.81	-0.909683	0.0996831	0.933238	1.86648	N
HKRC78b	Male	23.88	25.01	24.755	24.8822	-1.00217	-0.909683	-0.0924902	1.06621	2.13242	N
HKRC59	Male	23.6	24.63	24.405	24.5172	-0.917242	-0.909683	-0.00755877	1.00525	2.01051	N
HKRC79	Male	23.57	24.6	24.435	24.5174	-0.947361	-0.909683	-0.0376781	1.02646	2.05292	N
HKRC61b	Male	23.725	24.885	24.475	24.6791	-0.954149	-0.909683	-0.0444655	1.0313	2.0626	N
HKRC81	Male	23.79	24.51	24.715	24.6123	-0.822287	-0.909683	0.0873966	0.94122	1.88244	N
HKRC64	Male	23.53	24.765	24.38	24.5717	-1.04175	-0.909683	-0.132063	1.09586	2.19172	N
HKRC82	Male	23.26	24.125	24.175	24.15	-0.889987	-0.909683	0.0196961	0.98644	1.97288	N
HKRC65	Male	23.59	24.59	24.435	24.5124	-0.922377	-0.909683	-0.0126944	1.00884	2.01768	N
HKRC844b	Male	23.365	25.285	24.45	24.864	-1.499	-0.909683	-0.589312	1.50453	3.00906	G
84b		23.325	24.76	24.875	24.8174	-1.49243	-1.49243	0	1	2	N
MC401	Male	22.75	23.805	24.15	23.9769	-1.22688	-1.49243	0.265554	0.831879	1.66376	N
MC415b	Male	22.74	24.73	24.425	24.577	-1.83703	-1.49243	-0.344593	1.26979	2.53959	G
MC402b	Male	23.515	24.575	24.395	24.4848	-0.969835	-1.49243	0.522599	0.696117	1.39223	L
MC416	Male	23.24	24.93	24.61	24.7695	-1.52948	-1.49243	-0.0370499	1.02601	2.05203	N
MC403	Male	22.98	24.535	24.67	24.6024	-1.62241	-1.49243	-0.129974	1.09427	2.18855	N
MC417	Male	23.11	24.985	24.69	24.8371	-1.72706	-1.49243	-0.234629	1.1766	2.35321	N
MC404b	Male	22.68	24.625	23.74	24.1785	-1.49845	-1.49243	-0.00601776	1.00418	2.00836	N
MC418b	Male	22.875	24.775	24.485	24.6296	-1.75457	-1.49243	-0.26214	1.19926	2.39851	N
MC405b	Male	22.73	24.59	24.32	24.4546	-1.72463	-1.49243	-0.232194	1.17462	2.34924	N
MC419	Male	23.17	25.365	24.765	25.0632	-1.8932	-1.49243	-0.400771	1.32021	2.64043	G
MC406	Male	22.91	24.72	24.485	24.6022	-1.69222	-1.49243	-0.199786	1.14853	2.29706	N
MC420b	Male	22.76	24.565	24.155	24.3591	-1.59914	-1.49243	-0.106704	1.07677	2.15353	N
MC407b	Male	23.085	24.905	24.77	24.8374	-1.75241	-1.49243	-0.259975	1.19746	2.39492	N
MC421	Male	23.11	25.33	24.81	25.0687	-1.95865	-1.49243	-0.466218	1.38148	2.76297	G
MC408	Male	22.715	24.62	24.495	24.5574	-1.84242	-1.49243	-0.349987	1.27455	2.5491	G
MC422	Male	23.03	24.6	24.065	24.331	-1.30103	-1.49243	0.191404	0.875753	1.75151	N
MC409	Male	22.94	25.045	24.78	24.9121	-1.97215	-1.49243	-0.479714	1.39447	2.78893	G
MC423b	Male	22.84	24.87	24.545	24.707	-1.86697	-1.49243	-0.374532	1.29642	2.59284	G
MC410	Male	23.765	24.83	24.675	24.7524	-0.987379	-1.49243	0.505055	0.704634	1.40927	L
MC424b	Male	23.17	24.995	24.675	24.8345	-1.66448	-1.49243	-0.172051	1.12666	2.25332	N
MC411b	Male	23.145	25.005	24.815	24.9098	-1.76482	-1.49243	-0.272385	1.2078	2.41561	N
MC425	Male	23.18	25.285	24.92	25.1018	-1.92184	-1.49243	-0.429403	1.34668	2.69335	G
MC412b	Male	23.405	25.155	24.845	24.9995	-1.59452	-1.49243	-0.102086	1.07332	2.14665	N
MC426	Male	23.305	24.675	24.45	24.5622	-1.25724	-1.49243	0.235191	0.849573	1.69915	N
MC413	Male	22.87	24.63	24.39	24.5097	-1.63971	-1.49243	-0.147273	1.10747	2.21495	N
MC427	Male	23.33	25.095	24.865	24.9797	-1.64974	-1.49243	-0.157302	1.1152	2.2304	N
MC414b	Male	23.075	25.05	24.665	24.8568	-1.78175	-1.49243	-0.289321	1.22207	2.44413	N
MC428	Male	23.03	25.46	24.555	25.0034	-1.97341	-1.49243	-0.480972	1.39568	2.79137	G
84b		23.525	25.055	25.1	25.0775	-1.55249	-1.55249	0	1	2	N
MC429	Male	22.975	24.44	24.435	24.4375	-1.4625	-1.55249	0.08999	0.939529	1.87906	N
MC443b	Male	23.23	24.65	24.5	24.5749	-1.34489	-1.55249	0.207604	0.865974	1.73195	N
MC430	Male	23.055	24.705	24.94	24.8222	-1.76722	-1.55249	-0.214732	1.16049	2.32098	N
MC444b	Male	23.55	24.34	24.595	24.4672	-0.917168	-1.55249	0.635322	0.643797	1.28759	L
MC431	Male	23.15	25.175	24.285	24.726	-1.576	-1.55249	-0.023506	1.01643	2.03285	N
MC445b	Male	23.375	24.69	25.015	24.852	-1.47697	-1.55249	0.0755212	0.948999	1.898	N
MC432b	Male	23.08	24.165	24.745	24.4533	-1.37328	-1.55249	0.179209	0.883187	1.76637	N
MC446b	Male	22.89	24.34	24.09	24.2147	-1.32468	-1.55249	0.227813	0.853929	1.70786	N
MC433	Male	23.405	25.155	23.99	24.5656	-1.16059	-1.55249	0.391895	0.762128	1.52426	N
MC447b	Male	23.25	24.625	25	24.8118	-1.56179	-1.55249	-0.00930165	1.00647	2.01294	N
MC434	Male	22.905	23.77	24.77	24.2648	-1.35985	-1.55249	0.192641	0.875003	1.75001	N
MC448b	Male	23.35	24.315	24.75	24.5315	-1.18154	-1.55249	0.370954	0.773271	1.54654	N
MC435	Male	23.005	25.25	23.825	24.5272	-1.52215	-1.55249	0.0303366	0.979192	1.95838	N
MC449b	Male	23.615	24.86	25	24.9299	-1.3149	-1.55249	0.237588	0.848162	1.69632	N
MC436	Male	22.9	24.075	24.74	24.4052	-1.50524	-1.55249	0.0472548	0.967776	1.93555	N
MC450b	Male	23.475	24.68	25.055	24.8668	-1.39179	-1.55249	0.160697	0.894593	1.78919	N
MC437	Male	23.135	25.22	24.17	24.6894	-1.55442	-1.55249	-0.00192888	1.00134	2.00268	N
MC451b	Male	23.785	24.91	25.095	25.0023	-1.21733	-1.55249	0.335161	0.792696	1.58539	N
MC438	Male	23.035	23.745	24.975	24.3522	-1.31724	-1.55249	0.235254	0.849535	1.69907	N
MC439	Male	22.865	25.035	24.54	24.7863	-1.92126	-1.55249	-0.368774	1.29126	2.58251	G
MC453b	Male	23.51	24.615	25.03	24.8216	-1.31163	-1.55249	0.240857	0.846242	1.69248	N
MC440	Male	23.865	23.61	24.775	24.1855	-0.320486	-1.55249	1.232	0.425726	0.851452	L
MC454b	Male	23.75	25.475	24.45	24.9572	-1.20724	-1.55249	0.345251	0.787171	1.57434	N
MC441	Male	23.22	24.89	24.77	24.8299	-1.60993	-1.55249	-0.0574376	1.04062	2.08123	N
MC442	Male	23.31	23.955	24.825	24.3861	-1.07612	-1.55249	0.476369	0.718784	1.43757	L
MCMC456	Male	23.065	25	24.685	24.842	-1.777	-1.55249	-0.224511	1.16838	2.33676	N
84b		23.31	24.835	24.655	24.7448	-1.43484	-1.43484	0	1	2	N
MC471	Male	22.695	24.01	24.155	24.0824	-1.38739	-1.43484	0.0474455	0.967648	1.9353	N
MC459	Male	22.98	24.455	24.475	24.465	-1.485	-1.43484	-0.0501616	1.03538	2.07076	N
MC473	Male	22.93	23.885	23.86	23.8725	-0.942497	-1.43484	0.49234	0.710871	1.42174	L
MC460b	Male	23.035	23.92	24.335	24.1266	-1.09161	-1.43484	0.343229	0.788275	1.57655	N
MC474b	Male	22.495	23.83	23.89	23.86	-1.36498	-1.43484	0.0698552	0.952734	1.90547	N
MC461	Male	22.91	24.785	24.46	24.622	-1.71196	-1.43484	-0.277127	1.21178	2.42356	N
MC475	Male	23.06	24.86	24.075	24.4644	-1.40435	-1.43484	0.0304847	0.979091	1.95818	N
MC462	Male	22.93	24.65	24.515	24.5824	-1.65241	-1.43484	-0.217571	1.16277	2.32555	N
MC476b	Male	22.665	23.835	23.98	23.9074	-1.24239	-1.43484	0.192446	0.875121	1.75024	N
MC463	Male	22.93	24.125	24.465	24.2944	-1.36441	-1.43484	0.0704311	0.952353	1.90471	N
MC477	Male	22.785	24.68	23.96	24.3173	-1.53234	-1.43484	-0.0974991	1.06992	2.13983	N
MC464	Male	22.79	24.265	24.245	24.255	-1.465	-1.43484	-0.0301616	1.02113	2.04225	N
MC478	Male	22.71	24.445	24.12	24.282	-1.57196	-1.43484	-0.13712	1.09971	2.19942	N
MC465	Male	22.925	24.55	24.49	24.52	-1.59498	-1.43484	-0.160145	1.1174	2.2348	N
MC479	Male	22.86	24.705	24.09	24.3956	-1.53556	-1.43484	-0.100726	1.07231	2.14463	N
MC480b	Male	22.695	23.955	24.1	24.0274	-1.33239	-1.43484	0.102446	0.931453	1.86291	N
MC467	Male	22.87	24.33	24.335	24.3325	-1.4625	-1.43484	-0.0276635	1.01936	2.03872	N
MC481	Male	23.135	24.76	24.265	24.5113	-1.37625	-1.43484	0.0585859	0.960205	1.92041	N
MC468b	Male	22.88	24.695	24.505	24.5998	-1.71982	-1.43484	-0.28498	1.21839	2.43679	N
MC482b	Male	22.825	23.755	24.145	23.9492	-1.12421	-1.43484	0.31063	0.806289	1.61258	N
MC469	Male	22.86	24.505	24.375	24.4399	-1.57991	-1.43484	-0.145077	1.10579	2.21158	N
MC483	Male	23.01	24.53	24.12	24.3241	-1.31414	-1.43484	0.1207	0.919741	1.83948	N
MC470b	Male	23.01	24.815	24.57	24.6922	-1.6822	-1.43484	-0.24736	1.18703	2.37407	N
MC484b	Male	22.81	23.815	24.215	24.0142	-1.20417	-1.43484	0.230669	0.85224	1.70448	N
84b		22.875	24.045	24.14	24.0925	-1.21745	-1.21745	0	1	2	N
FC301b	Female	23.09	24.505	24.19	24.347	-1.25699	-1.21745	-0.0395374	1.02778	2.05557	N
FC08A	Female	22.84	24.235	23.865	24.0493	-1.20929	-1.21745	0.00816472	0.994357	1.98871	N
FC302b	Female	23.73	25.09	24.795	24.9421	-1.21206	-1.21745	0.00538931	0.996271	1.99254	N
FC309	Female	23.22	24.18	24.27	24.225	-1.00496	-1.21745	0.212495	0.863043	1.72609	N
FC303	Female	23.55	24.78	24.725	24.7525	-1.20248	-1.21745	0.0149685	0.989678	1.97936	N
FC310	Female	23	24.635	24.27	24.4518	-1.45182	-1.21745	-0.234366	1.17639	2.35278	N
FC304	Female	22.995	24.68	24.35	24.5144	-1.51944	-1.21745	-0.301992	1.23285	2.46569	N
FC311	Female	22.875	24.795	24.3	24.5463	-1.67125	-1.21745	-0.453799	1.36964	2.73928	G
FC305	Female	23.125	25.16	24.56	24.8582	-1.73319	-1.21745	-0.515737	1.42972	2.85945	G
FC312	Female	22.905	24.23	24.195	24.2125	-1.30749	-1.21745	-0.0900405	1.0644	2.1288	N
FC306	Female	22.905	24.225	24.085	24.1549	-1.2499	-1.21745	-0.0324454	1.02274	2.04549	N
FC313	Female	23.21	24.565	24.485	24.525	-1.31497	-1.21745	-0.0975142	1.06993	2.13986	N
FC307	Female	22.91	24.17	24.3	24.2349	-1.32491	-1.21745	-0.10746	1.07733	2.15466	N
FC314	Female	22.795	24.675	24.07	24.3706	-1.57562	-1.21745	-0.35817	1.2818	2.5636	G
84b		22.18	23.595	23.63	23.6125	-1.43249	-1.43249	0	1	2	N
FC329b	Female	22.82	24.3	24.165	24.2324	-1.41241	-1.43249	0.0200875	0.986173	1.97235	N
FC336	Female	22.48	23.7	23.66	23.68	-1.19999	-1.43249	0.232502	0.851158	1.70232	N
Fc330	Female	23.145	24.615	24.525	24.57	-1.42496	-1.43249	0.00753472	0.994791	1.98958	N
FC337	Female	22.605	23.77	23.85	23.81	-1.20497	-1.43249	0.227527	0.854098	1.7082	N
FC331	Female	22.325	23.7	23.69	23.695	-1.37	-1.43249	0.062494	0.957607	1.91521	N
FC338	Female	22.69	23.95	23.935	23.9425	-1.2525	-1.43249	0.179995	0.882706	1.76541	N
FC332	Female	22.08	23.435	23.48	23.4575	-1.37749	-1.43249	0.0550043	0.962592	1.92518	N
FC339b	Female	22.585	24.005	23.87	23.9374	-1.3524	-1.43249	0.0800887	0.945999	1.892	N
FC333b	Female	22.63	23.91	23.94	23.925	-1.295	-1.43249	0.137498	0.909094	1.81819	N
FC340b	Female	22.095	23.6	23.495	23.5474	-1.45244	-1.43249	-0.019948	1.01392	2.02785	N
FC334	Female	22.435	23.81	23.685	23.7474	-1.31242	-1.43249	0.120076	0.920139	1.84028	N
FC341b	Female	22.285	23.545	23.615	23.58	-1.29497	-1.43249	0.137519	0.909081	1.81816	N
FC335b	Female	22.32	23.505	23.71	23.6073	-1.28728	-1.43249	0.145216	0.904244	1.80849	N
FC342b	Female	22.455	23.785	23.735	23.76	-1.30499	-1.43249	0.127507	0.915412	1.83082	N
84b		23.125	24.22	24.235	24.2275	-1.1025	-1.1025	0	1	2	N
FC369	Female	22.865	23.82	24.12	23.9695	-1.10453	-1.1025	-0.00203182	1.00141	2.00282	N
FC375	Female	23.32	24.525	24.055	24.2889	-0.968863	-1.1025	0.133636	0.911531	1.82306	N
FC370	Female	23.02	24.62	24.565	24.5925	-1.57248	-1.1025	-0.469986	1.3851	2.77019	G
FC376b	Female	23.135	24.27	24.23	24.25	-1.11499	-1.1025	-0.0124929	1.0087	2.01739	N
FC371	Female	22.87	24.26	24.49	24.3747	-1.50473	-1.1025	-0.40223	1.32155	2.6431	G
FC377	Female	23.31	24.16	24.125	24.1425	-0.832494	-1.1025	0.270005	0.829317	1.65863	N
FC372b	Female	23.55	24.525	24.4	24.4624	-0.91242	-1.1025	0.190079	0.876558	1.75312	N
FC378	Female	23.295	24.78	24.675	24.7274	-1.43244	-1.1025	-0.329945	1.25697	2.51393	G
FC373	Female	23.685	24.495	24.33	24.4124	-0.727361	-1.1025	0.375138	0.771032	1.54206	N
FC379b	Female	23.44	24.825	24.55	24.6871	-1.24712	-1.1025	-0.144618	1.10544	2.21088	N
FC374b	Female	23.165	24.205	24.295	24.25	-1.08496	-1.1025	0.0175406	0.987915	1.97583	N
FC380	Female	24.2	24.43	24.15	24.2896	-0.0895965	-1.1025	1.0129	0.495548	0.991097	L
FC381b	Female	23.13	24.295	24.105	24.1998	-1.06981	-1.1025	0.0326853	0.977599	1.9552	N
84b		22.87	24.11	24.15	24.13	-1.25999	-1.25999	0	1	2	N
FC383	Female	23.25	24.505	24.44	24.4725	-1.22248	-1.25999	0.0375133	0.974333	1.94867	N
FC390	Female	22.81	24.28	23.97	24.1245	-1.3145	-1.25999	-0.0545104	1.03851	2.07701	N
FC384b	Female	22.6	24.02	23.915	23.9674	-1.36744	-1.25999	-0.107451	1.07732	2.15465	N
FC391	Female	23.055	24.135	24.245	24.1899	-1.13494	-1.25999	0.125054	0.91697	1.83394	N
FC385b	Female	23.275	24.665	24.455	24.5598	-1.28478	-1.25999	-0.0247838	1.01733	2.03465	N
FC392	Female	23.065	24.47	24.47	24.47	-1.405	-1.25999	-0.145008	1.10574	2.21147	N
FC386b	Female	22.46	24.175	23.895	24.0346	-1.57459	-1.25999	-0.314601	1.24367	2.48733	N
FC393	Female	23.605	24.885	24.67	24.7773	-1.17227	-1.25999	0.0877249	0.941006	1.88201	N
FC387b	Female	22.56	24.28	23.92	24.0993	-1.53933	-1.25999	-0.279336	1.21364	2.42727	N
FC394b	Female	22.77	24.275	24.205	24.24	-1.46997	-1.25999	-0.209983	1.15667	2.31335	N
FC388	Female	22.615	24.65	23.975	24.3102	-1.69516	-1.25999	-0.435166	1.35207	2.70413	G
FC395	Female	23.16	24.46	24.26	24.3598	-1.19979	-1.25999	0.060197	0.959133	1.91827	N
FC389b	Female	23.455	24.695	24.23	24.4614	-1.0064	-1.25999	0.253597	0.838803	1.67761	N
FC396b	Female	22.785	24.425	24.09	24.2569	-1.47192	-1.25999	-0.21193	1.15824	2.31647	N
84b		23.135	24.3	24.445	24.3724	-1.23739	-1.23739	0	1	2	N
FC015	Female	22.86	24.75	24.07	24.4076	-1.54763	-1.23739	-0.31024	1.23991	2.47983	N
FC022	Female	22.995	24.27	24.17	24.2199	-1.22495	-1.23739	0.0124438	0.991412	1.98282	N
FC016	Female	23.12	24.55	24.325	24.4372	-1.31724	-1.23739	-0.0798489	1.05691	2.11381	N
FC023b	Female	23.105	24.545	24.59	24.5675	-1.46249	-1.23739	-0.225098	1.16886	2.33771	N
FC017	Female	22.95	23.985	24.295	24.1395	-1.1895	-1.23739	0.0478898	0.96735	1.9347	N
FC024b	Female	23.105	24.615	24.435	24.5248	-1.41983	-1.23739	-0.182443	1.1348	2.26961	N
FC018	Female	23.12	24.76	24.285	24.5213	-1.40135	-1.23739	-0.163958	1.12036	2.24071	N
FC025	Female	23.135	24.835	24.465	24.6493	-1.51431	-1.23739	-0.276914	1.2116	2.4232	N
FC019b	Female	23.055	24.35	24.34	24.345	-1.29	-1.23739	-0.0526073	1.03714	2.07428	N
FC026	Female	22.73	24.14	24.1	24.12	-1.38999	-1.23739	-0.1526	1.11157	2.22314	N
FC020b	Female	22.98	24.71	24.125	24.4157	-1.43575	-1.23739	-0.198356	1.14739	2.29478	N
FC027	Female	22.59	23.97	23.945	23.9575	-1.3675	-1.23739	-0.130105	1.09437	2.18875	N
FC021	Female	22.71	24.1	24.05	24.075	-1.36499	-1.23739	-0.127595	1.09247	2.18494	N
FC028	Female	22.955	24.515	23.8	24.1549	-1.19985	-1.23739	0.0375376	0.974317	1.94863	N
84b		23.34	24.44	24.335	24.3874	-1.04744	-1.04744	0	1	2	N
FC01	Female	23.14	24.03	24.08	24.055	-0.914987	-1.04744	0.132456	0.912277	1.82455	N
FC15b	Female	22.835	24.39	23.795	24.0907	-1.25566	-1.04744	-0.20822	1.15526	2.31052	N
FC02	Female	23.505	24.815	24.66	24.7374	-1.23238	-1.04744	-0.184935	1.13677	2.27353	N
FC16	Female	23.515	24.475	24.62	24.5474	-1.03239	-1.04744	0.0150506	0.989622	1.97924	N
FC03b	Female	24.075	25.345	25.055	25.1996	-1.12458	-1.04744	-0.0771393	1.05492	2.10985	N
FC17	Female	23.545	24.555	24.61	24.5825	-1.03748	-1.04744	0.00995887	0.993121	1.98624	N
FC04	Female	23.07	24.155	24.11	24.1325	-1.06249	-1.04744	-0.015046	1.01048	2.02097	N
FC18	Female	23.065	24.12	24.07	24.095	-1.02999	-1.04744	0.0174565	0.987973	1.97595	N
FC05b	Female	24.385	25.87	25.135	25.4999	-1.11485	-1.04744	-0.0674085	1.04783	2.09567	N
FC19b	Female	23.5	24.54	24.435	24.4874	-0.987444	-1.04744	0.0599998	0.959264	1.91853	N
FC06b	Female	24.505	25.73	25.345	25.5368	-1.03177	-1.04744	0.015669	0.989198	1.9784	N
FC20b	Female	24.58	25.54	25.31	25.4247	-0.84474	-1.04744	0.202704	0.868921	1.73784	N
FC07	Female	23.25	24.7	24.395	24.547	-1.29703	-1.04744	-0.249583	1.18886	2.37773	N
FC21b	Female	23.99	25.53	24.95	25.2383	-1.24833	-1.04744	-0.20089	1.14941	2.29882	N
FC08B	Female	23.57	24.54	24.52	24.53	-0.959998	-1.04744	0.0874455	0.941188	1.88238	N
FC22	Female	23.52	24.76	24.585	24.6723	-1.15234	-1.04744	-0.104901	1.07542	2.15084	N
FC09	Female	23.285	24.455	24.22	24.3372	-1.05222	-1.04744	-0.00477287	1.00331	2.00663	N
FC23b	Female	23.515	24.9	24.335	24.6159	-1.10088	-1.04744	-0.0534355	1.03773	2.07547	N
FC10	Female	23.53	24.77	24.48	24.6246	-1.09457	-1.04744	-0.0471296	1.03321	2.06641	N
FC24	Female	23.255	24.81	24.33	24.5688	-1.31383	-1.04744	-0.266384	1.20279	2.40558	N
FC11b	Female	23.53	24.51	24.45	24.48	-0.949982	-1.04744	0.0974619	0.934676	1.86935	N
FC25	Female	23.145	24.585	24.105	24.3438	-1.19882	-1.04744	-0.151373	1.11063	2.22125	N
FC12	Female	23.855	24.98	24.835	24.9074	-1.05239	-1.04744	-0.00495099	1.00344	2.00688	N
FC26b	Female	22.89	24.465	24.02	24.2415	-1.35148	-1.04744	-0.304035	1.23459	2.46919	N
FC13b	Female	23.51	24.64	24.495	24.5674	-1.05739	-1.04744	-0.00994953	1.00692	2.01384	N
FC27	Female	23.18	24.535	24.215	24.3745	-1.19447	-1.04744	-0.147031	1.10729	2.21458	N
FC14	Female	23.725	24.75	24.63	24.6899	-0.964927	-1.04744	0.0825164	0.944409	1.88882	N
FC28	Female	22.84	24.195	23.95	24.0722	-1.23219	-1.04744	-0.184745	1.13662	2.27323	N
84b		23.715	24.845	24.62	24.7322	-1.01724	-1.01724	0	1	2	N
FC29	Female	22.995	23.79	24.015	23.9022	-0.907235	-1.01724	0.110009	0.926582	1.85316	N
FC43	Female	23.37	24.73	24.43	24.5795	-1.20954	-1.01724	-0.192298	1.14258	2.28516	N
FC30	Female	22.62	23.605	23.78	23.6923	-1.07234	-1.01724	-0.0550943	1.03893	2.07785	N
FC44	Female	23.265	24.635	24.26	24.4468	-1.18178	-1.01724	-0.164537	1.12081	2.24161	N
FC31b	Female	23.1	23.935	24.24	24.087	-0.987017	-1.01724	0.0302269	0.979266	1.95853	N
FC45	Female	23.4	24.93	24.235	24.58	-1.18004	-1.01724	-0.1628	1.11946	2.23891	N
FC32b	Female	23.06	24.115	24.265	24.1899	-1.12988	-1.01724	-0.11264	1.0812	2.16241	N
FC46	Female	23.285	24.62	24.255	24.4368	-1.15182	-1.01724	-0.134574	1.09777	2.19554	N
FC33	Female	23.455	24.035	24.58	24.306	-0.850973	-1.01724	0.166272	0.891143	1.78229	N
FC47b	Female	23.08	25.01	24.18	24.5915	-1.5115	-1.01724	-0.494254	1.40859	2.81719	G
FC34	Female	22.97	23.925	24.11	24.0173	-1.04732	-1.01724	-0.0300777	1.02107	2.04213	N
FC48b	Female	23.185	24.715	24.225	24.4688	-1.28377	-1.01724	-0.266529	1.20291	2.40582	N
FC35b	Female	23.67	24.21	24.73	24.4686	-0.798619	-1.01724	0.218625	0.859384	1.71877	N
FC49b	Female	23.015	24.705	24.03	24.3652	-1.35016	-1.01724	-0.332918	1.25956	2.51912	G
FC36b	Female	22.865	23.665	23.97	23.817	-0.952012	-1.01724	0.0652324	0.955791	1.91158	N
FC50	Female	22.735	24.505	23.775	24.1372	-1.40224	-1.01724	-0.384996	1.30586	2.61171	G
FC37b	Female	22.955	23.615	24.185	23.8983	-0.943301	-1.01724	0.0739435	0.950038	1.90008	N
FC51	Female	23.505	25.075	24.495	24.7833	-1.2783	-1.01724	-0.261059	1.19836	2.39672	N
FC38b	Female	23.7	24.565	24.675	24.6199	-0.919939	-1.01724	0.0973056	0.934777	1.86955	N
FC52	Female	23.92	25.375	24.91	25.1414	-1.22142	-1.01724	-0.204181	1.15203	2.30406	N
FC39b	Female	22.86	23.59	23.965	23.7768	-0.916761	-1.01724	0.100483	0.93272	1.86544	N
FC53b	Female	23.035	24.44	24.125	24.282	-1.24699	-1.01724	-0.229745	1.17263	2.34526	N
FC40	Female	23.045	24.13	23.975	24.0524	-1.00738	-1.01724	0.00986899	0.993183	1.98637	N
FC54b	Female	24.315	26.235	25.12	25.6714	-1.35645	-1.01724	-0.339203	1.26506	2.53012	G
FC41b	Female	23.275	23.8	24.505	24.1499	-0.874928	-1.01724	0.142317	0.906063	1.81213	N
FC55	Female	23.145	24.51	24.15	24.3293	-1.18433	-1.01724	-0.16709	1.12279	2.24558	N
FC42	Female	23.735	24.475	24.72	24.5972	-0.862195	-1.01724	0.155049	0.898102	1.7962	N
FC56b	Female	22.76	24.34	23.82	24.0786	-1.3186	-1.01724	-0.301352	1.2323	2.4646	N
a RefMean = Average of RNase P and ALB (Weighed average of the expression level of the two internal control genes)
b dCt =Target - Housekeeping (Difference between the expression level of the Target gene and the two internal control genes)
c Calibrator dCt (It is a known control sample in each plate for the batch to batch variation and as a calibrator which is required in the ΔΔCt method)
d ddCt = Sample dCt - Calibrator dCt (Difference between the expression level of the Target gene and that of the known control)
e 2^-(∆∆Ct) = Fold gene expression (Doubling of the Target gene to obtain relative expression level of Target gene)
f2*2∆∆Ct = Exact copy number (As there are two gene copies, the value has to be multiplied by two in order to obtained the exact copy number)
Note: Sample no 84 is a known control, which is used in each PCR reaction for batch to batch variation and as a calibrator for ΔΔCt method for the calculation of gene copy number.

## Sheet: b
Supplementary Table S2b. Determination of copy numbers of esv2730987 in SCZ patients samples from Chinese population
Sample ID	Gender	Average of target	Average of RNase P	Average of ALB	RefMeana	dCtb	StCtc	ddCtd	2^(-ddCt)e	2*2^(-ddCt)f	CNV
84b		23.045	24.39	24.195	24.2923	-1.2473	-1.2473	0	1	2	N
P150	Male	22.8	24.065	24.275	24.1698	-1.36977	-1.2473	-0.122468	1.0886	2.17719	N
P218	Male	22.965	24.14	24.28	24.2099	-1.2449	-1.2473	0.00240554	0.998334	1.99667	N
P151	Male	22.63	23.925	24.055	23.9899	-1.35991	-1.2473	-0.112608	1.08118	2.16236	N
P219b	Male	22.74	23.905	24.025	23.9649	-1.22492	-1.2473	0.0223794	0.984607	1.96921	N
P201	Male	22.94	24.515	24.6	24.5575	-1.61746	-1.2473	-0.370159	1.2925	2.58499	G
P220	Male	23.135	24.255	24.445	24.3498	-1.21481	-1.2473	0.0324897	0.977732	1.95546	N
P203b	Male	22.88	23.945	24.275	24.1094	-1.22944	-1.2473	0.0178689	0.987691	1.97538	N
P222	Male	23.465	24.325	24.565	24.4447	-0.979705	-1.2473	0.267599	0.830701	1.6614	N
P204b	Male	22.79	24.095	24.295	24.1948	-1.40479	-1.2473	-0.157489	1.11534	2.23069	N
P223	Male	23.22	24.39	24.48	24.435	-1.21496	-1.2473	0.0323458	0.977829	1.95566	N
P205	Male	23.01	24.24	24.45	24.3448	-1.33477	-1.2473	-0.0874692	1.0625	2.12501	N
P228	Male	23.23	24.485	24.475	24.48	-1.25	-1.2473	-0.00269515	1.00187	2.00374	N
P206b	Male	22.88	24.285	24.49	24.3873	-1.50728	-1.2473	-0.25998	1.19746	2.39492	N
231	Male	22.88	24.125	24.195	24.16	-1.27997	-1.2473	-0.0326703	1.0229	2.04581	N
P207b	Male	22.775	23.955	24.12	24.0374	-1.26236	-1.2473	-0.0150541	1.01049	2.02098	N
P233b	Male	22.93	24.145	24.43	24.2871	-1.35708	-1.2473	-0.109778	1.07906	2.15812	N
213	Male	22.875	24.56	24.46	24.5099	-1.63495	-1.2473	-0.387645	1.30826	2.61651	G
P235	Male	23.065	24.73	24.42	24.5745	-1.50951	-1.2473	-0.262207	1.19931	2.39862	N
P217	Male	22.625	23.845	24.085	23.9647	-1.3397	-1.2473	-0.0923952	1.06614	2.13228	N
P239	Male	22.89	24.655	24.285	24.4693	-1.5793	-1.2473	-0.331996	1.25875	2.51751	G
84b		22.79	24.015	24.265	24.1397	-1.34968	-1.34968	0	1	2	N
P241	Male	23.115	24.34	24.54	24.4398	-1.3248	-1.34968	0.0248809	0.982902	1.9658	N
P310	Male	23.28	24.625	24.775	24.6999	-1.41989	-1.34968	-0.0702098	1.04987	2.09974	N
P249	Male	22.75	23.985	24.18	24.0823	-1.3323	-1.34968	0.0173737	0.98803	1.97606	N
P311	Male	23.035	24.22	24.37	24.2949	-1.25988	-1.34968	0.0897921	0.939658	1.87932	N
P253	Male	23.15	24.69	24.535	24.6124	-1.46238	-1.34968	-0.112702	1.08125	2.1625	N
P312	Male	23.41	24.59	24.61	24.6	-1.19	-1.34968	0.159678	0.895225	1.79045	N
P301b	Male	23.055	24.19	24.165	24.1775	-1.1225	-1.34968	0.22718	0.854303	1.70861	N
P313b	Male	23.04	24.655	24.575	24.615	-1.57497	-1.34968	-0.225291	1.16901	2.33803	N
P303	Male	23.06	24.93	24.52	24.7242	-1.66415	-1.34968	-0.314474	1.24356	2.48712	N
P577b	Male	23.01	24.34	24.57	24.4547	-1.44473	-1.34968	-0.0950532	1.0681	2.13621	N
P304	Male	23.09	24.565	24.66	24.6125	-1.52245	-1.34968	-0.172778	1.12723	2.25445	N
P578b	Male	23.27	24.595	24.615	24.605	-1.335	-1.34968	0.0146784	0.989877	1.97975	N
P305	Male	22.965	24.13	24.48	24.3044	-1.33937	-1.34968	0.0103064	0.992882	1.98576	N
P579	Male	22.87	24.655	24.445	24.5498	-1.67978	-1.34968	-0.330099	1.2571	2.5142	G
P306b	Male	23.125	24.44	24.52	24.48	-1.35497	-1.34968	-0.00529096	1.00367	2.00735	N
P580b	Male	23.24	24.505	24.47	24.4875	-1.24749	-1.34968	0.102183	0.931622	1.86324	N
P307	Male	22.96	24.085	24.385	24.2345	-1.27454	-1.34968	0.0751406	0.94925	1.8985	N
P581b	Male	22.695	24.04	24.15	24.0949	-1.39994	-1.34968	-0.0502609	1.03545	2.0709	N
P308	Male	22.955	24.565	24.46	24.5124	-1.55744	-1.34968	-0.207767	1.1549	2.3098	N
P402b	Male	22.765	24.37	23.915	24.1414	-1.37643	-1.34968	-0.0267517	1.01872	2.03743	N
84b		23.63	24.575	24.62	24.5975	-0.96749	-0.96749	0	1	2	N
P404	Male	23.59	24.84	25.005	24.9224	-1.33236	-0.96749	-0.364874	1.28777	2.57554	G
P601	Male	23.545	24.325	24.455	24.3899	-0.844913	-0.96749	0.122576	0.918546	1.83709	N
P413	Male	23.31	24.785	24.72	24.7525	-1.44248	-0.96749	-0.474989	1.38991	2.77982	G
P602	Male	23.52	24.59	24.605	24.5975	-1.0775	-0.96749	-0.110009	1.07924	2.15847	N
P420b	Male	23.495	24.72	24.87	24.7949	-1.29989	-0.96749	-0.332397	1.2591	2.51821	G
P603	Male	23.055	24.105	24.23	24.1674	-1.11242	-0.96749	-0.144929	1.10568	2.21135	N
P423b	Male	22.775	24.02	24.02	24.02	-1.245	-0.96749	-0.27751	1.2121	2.4242	N
P604b	Male	23.245	24.725	24.565	24.6449	-1.39987	-0.96749	-0.43238	1.34946	2.69892	G
P426	Male	23.425	24.63	25.02	24.8242	-1.39923	-0.96749	-0.431744	1.34886	2.69773	G
P605	Male	23.255	24.13	24.46	24.2944	-1.03944	-0.96749	-0.07195	1.05114	2.10227	N
P430	Male	23.21	24.295	24.475	24.3848	-1.17483	-0.96749	-0.207344	1.15456	2.30912	N
P608	Male	23.46	24.72	24.615	24.6674	-1.20744	-0.96749	-0.239954	1.18096	2.36191	N
P431	Male	23.235	24.57	24.78	24.6748	-1.43978	-0.96749	-0.472287	1.38731	2.77461	G
P609	Male	24.7	25.915	25.57	25.7419	-1.04192	-0.96749	-0.0744323	1.05295	2.10589	N
P439b	Male	22.91	24.075	24.29	24.1823	-1.27226	-0.96749	-0.304771	1.23522	2.47045	N
P6110b	Male	23.205	24.265	24.615	24.4394	-1.23437	-0.96749	-0.266884	1.20321	2.40641	N
P448	Male	23.53	24.805	24.92	24.8624	-1.33243	-0.96749	-0.364944	1.28783	2.57566	G
P611	Male	23.455	24.87	24.655	24.7623	-1.30727	-0.96749	-0.339777	1.26556	2.53112	G
P450	Male	22.85	24.11	24.465	24.2869	-1.43685	-0.96749	-0.469362	1.3845	2.76899	G
P612b	Male	24.19	25.205	25.175	25.19	-0.999996	-0.96749	-0.0325058	1.02279	2.04557	N
84b		22.65	23.57	23.69	23.6299	-0.979924	-0.979924	0	1	2	N
P645B	Male	22.71	23.735	23.865	23.7999	-1.08991	-0.979924	-0.109987	1.07922	2.15844	N
P659	Male	22.2	23.485	23.545	23.515	-1.31498	-0.979924	-0.335057	1.26143	2.52285	G
P646	Male	22.415	23.52	23.655	23.5874	-1.1724	-0.979924	-0.19248	1.14273	2.28545	N
P660	Male	22.57	23.705	23.685	23.695	-1.125	-0.979924	-0.145074	1.10579	2.21157	N
P650b	Male	22.815	24.005	24.07	24.0375	-1.22248	-0.979924	-0.242554	1.18309	2.36617	N
P665b	Male	22.575	23.605	23.765	23.6849	-1.10986	-0.979924	-0.129941	1.09425	2.1885	N
P651	Male	22.61	23.66	23.77	23.7149	-1.10494	-0.979924	-0.125012	1.09052	2.18103	N
P666	Male	22.295	23.55	23.765	23.6573	-1.36226	-0.979924	-0.382332	1.30345	2.60689	G
P652	Male	22.615	23.635	23.735	23.6849	-1.06995	-0.979924	-0.0900234	1.06439	2.12877	N
P667	Male	22.67	23.73	23.805	23.7675	-1.09747	-0.979924	-0.117547	1.08489	2.16978	N
P654	Male	22.585	23.75	23.81	23.78	-1.19498	-0.979924	-0.215057	1.16075	2.3215	N
P671b	Male	22.72	23.875	23.94	23.9075	-1.18748	-0.979924	-0.207554	1.15473	2.30946	N
P655	Male	22.57	23.62	23.695	23.6575	-1.08747	-0.979924	-0.107546	1.07739	2.15479	N
P672	Male	22.725	23.965	23.895	23.93	-1.20497	-0.979924	-0.225051	1.16882	2.33764	N
P656	Male	22.085	23.08	23.465	23.2717	-1.1867	-0.979924	-0.20678	1.15411	2.30822	N
P675	Male	22.315	24.055	23.82	23.9372	-1.62221	-0.979924	-0.642288	1.5608	3.1216	G
P657	Male	22.45	23.52	23.61	23.565	-1.11496	-0.979924	-0.135033	1.09812	2.19624	N
P676	Male	22.055	23.275	23.365	23.32	-1.26496	-0.979924	-0.285033	1.21844	2.43688	N
P658	Male	22.74	24	23.875	23.9374	-1.19742	-0.979924	-0.217495	1.16271	2.32543	N
P678b	Male	22.485	23.72	23.665	23.6925	-1.20748	-0.979924	-0.22756	1.17085	2.34171	N
84b		22.93	24.55	24.315	24.4322	-1.50222	-1.50222	0	1	2	N
P344	Male	22.625	24.005	24.055	24.03	-1.40499	-1.50222	0.0972305	0.934826	1.86965	N
P359	Male	22.84	24.2	24.24	24.22	-1.37999	-1.50222	0.122226	0.918769	1.83754	N
P346b	Male	22.595	24.11	24.13	24.12	-1.525	-1.50222	-0.0227805	1.01592	2.03183	N
P360b	Male	22.89	24.2	24.14	24.17	-1.27998	-1.50222	0.222236	0.857236	1.71447	N
P347	Male	22.9	24.51	24.51	24.51	-1.61	-1.50222	-0.107783	1.07757	2.15514	N
P61	Male	22.735	23.97	24.23	24.0996	-1.36465	-1.50222	0.137568	0.90905	1.8181	N
P349	Male	22.64	24.575	24.17	24.3717	-1.73166	-1.50222	-0.229441	1.17238	2.34476	N
P362b	Male	22.315	23.61	23.755	23.6824	-1.36739	-1.50222	0.134828	0.910778	1.82156	N
P350	Male	22.835	24.225	24.345	24.2849	-1.44993	-1.50222	0.0522916	0.964403	1.92881	N
P363	Male	22.6	23.87	23.86	23.865	-1.265	-1.50222	0.237218	0.84838	1.69676	N
P351b	Male	24.03	25.59	25.475	25.5324	-1.50244	-1.50222	-0.000217794	1.00015	2.0003	N
P364b	Male	22.69	24.07	24	24.035	-1.34497	-1.50222	0.157243	0.896737	1.79347	N
P355	Male	22.78	23.925	24.17	24.0472	-1.26719	-1.50222	0.235029	0.849668	1.69934	N
P501	Male	23.065	24.975	24.29	24.6301	-1.56512	-1.50222	-0.0629013	1.04456	2.08913	N
P356	Male	22.705	23.865	24.16	24.012	-1.30705	-1.50222	0.19517	0.87347	1.74694	N
P502b	Male	22.8	24.16	24.165	24.1625	-1.3625	-1.50222	0.139718	0.907697	1.81539	N
P357	Male	22.81	24.055	24.435	24.2443	-1.43426	-1.50222	0.067962	0.953985	1.90797	N
P503	Male	22.875	24.33	24.43	24.3799	-1.50495	-1.50222	-0.00273127	1.00189	2.00379	N
P358b	Male	22.9	24.065	24.235	24.1499	-1.24985	-1.50222	0.252367	0.839518	1.67904	N
P504b	Male	23.485	24.77	24.76	24.765	-1.28	-1.50222	0.222218	0.857247	1.71449	N
84b		23.435	24.55	24.445	24.4974	-1.06244	-1.06244	0	1	2	N
P505	Male	22.71	24.09	24.115	24.1025	-1.3925	-1.06244	-0.330053	1.25706	2.51412	G
P522	Male	23.44	24.7	24.68	24.69	-1.25	-1.06244	-0.187554	1.13883	2.27766	N
P507	Male	23.04	24.68	24.565	24.6224	-1.58243	-1.06244	-0.519989	1.43394	2.86789	G
P525b	Male	22.985	24.63	24.535	24.5825	-1.59745	-1.06244	-0.53501	1.44895	2.89791	G
P508b	Male	22.845	24.555	24.575	24.565	-1.72	-1.06244	-0.657554	1.57741	3.15481	G
P526	Male	23.195	24.54	24.58	24.56	-1.36499	-1.06244	-0.302548	1.23332	2.46664	N
P510b	Male	22.79	24.505	24.255	24.3797	-1.58968	-1.06244	-0.527236	1.44117	2.88233	G
P527	Male	23.245	24.45	24.66	24.5548	-1.30978	-1.06244	-0.247332	1.18701	2.37402	N
P514b	Male	22.77	24.35	24.19	24.2699	-1.49987	-1.06244	-0.437424	1.35418	2.70837	G
P529	Male	23.055	24.215	24.46	24.3372	-1.28219	-1.06244	-0.219748	1.16453	2.32906	N
P517b	Male	22.81	24.32	24.21	24.2649	-1.45494	-1.06244	-0.392494	1.31266	2.62532	G
P530	Male	22.83	24.265	24.235	24.25	-1.42	-1.06244	-0.357552	1.28125	2.5625	G
P518b	Male	23.04	24.755	24.625	24.6899	-1.64991	-1.06244	-0.587471	1.50261	3.00522	G
P531	Male	22.78	23.955	24.21	24.0822	-1.30216	-1.06244	-0.239719	1.18076	2.36152	N
P519	Male	23.03	24.66	24.34	24.4995	-1.46948	-1.06244	-0.407034	1.32596	2.65191	G
P532b	Male	23.05	24.655	24.54	24.5974	-1.54743	-1.06244	-0.484989	1.39958	2.79915	G
P520	Male	22.825	24.735	24.445	24.5896	-1.76457	-1.06244	-0.702129	1.6269	3.25381	G
P533b	Male	23.115	24.45	24.525	24.4875	-1.37247	-1.06244	-0.310028	1.23973	2.47946	N
P521b	Male	22.995	24.565	24.305	24.4347	-1.43965	-1.06244	-0.37721	1.29883	2.59766	G
P534b	Male	22.82	24.095	24.25	24.1724	-1.35238	-1.06244	-0.289932	1.22258	2.44517	N
84b		23.44	24.25	24.48	24.3647	-0.924729	-0.924729	0	1	2	N
P535	Male	23.155	24.165	24.65	24.4063	-1.2513	-0.924729	-0.326567	1.25403	2.50805	G
P550	Male	23.245	24.965	25.705	25.3323	-2.0873	-0.924729	-1.16257	2.23856	4.47712	G
P536	Male	23.025	24.15	24.525	24.3368	-1.31178	-0.924729	-0.387049	1.30772	2.61543	G
P551	Male	23.015	24.21	25.7	24.9439	-1.92888	-0.924729	-1.00415	2.00576	4.01152	G
P539	Male	22.985	23.83	24.52	24.1725	-1.18754	-0.924729	-0.26281	1.19981	2.39963	N
P554	Male	23	24.5	25.475	24.9827	-1.98274	-0.924729	-1.05802	2.08207	4.16413	G
P540b	Male	23.1	24.065	24.545	24.3038	-1.20382	-0.924729	-0.279086	1.21343	2.42685	N
P555	Male	23.075	24.12	25.67	24.8829	-1.80793	-0.924729	-0.883205	1.84447	3.68894	G
P541	Male	23.18	24.065	24.61	24.336	-1.15597	-0.924729	-0.231246	1.17385	2.3477	N
P557b	Male	22.945	23.96	25.52	24.7277	-1.7827	-0.924729	-0.857972	1.81249	3.62498	G
P544	Male	22.92	23.745	24.16	23.9516	-1.0316	-0.924729	-0.106873	1.07689	2.15378	N
P558b	Male	23.295	24.105	25.695	24.8873	-1.59231	-0.924729	-0.667577	1.5884	3.17681	G
P545b	Male	22.9	23.845	24.16	24.002	-1.10198	-0.924729	-0.177255	1.13073	2.26146	N
P559	Male	23.015	23.96	25.55	24.7422	-1.72723	-0.924729	-0.802502	1.74412	3.48825	G
P546	Male	22.9	24.075	24.29	24.1823	-1.28226	-0.924729	-0.357532	1.28123	2.56247	G
P560	Male	22.825	24.265	25.455	24.8529	-2.02788	-0.924729	-1.10315	2.14823	4.29646	G
P547	Male	22.925	24.05	24.245	24.1473	-1.2223	-0.924729	-0.297575	1.22908	2.45815	N
P562	Male	23.035	24	25.19	24.5878	-1.5528	-0.924729	-0.628073	1.5455	3.091	G
P548	Male	22.875	23.795	24.215	24.0041	-1.12908	-0.924729	-0.204353	1.15217	2.30434	N
P563	Male	22.76	24.055	25.115	24.5793	-1.81929	-0.924729	-0.894558	1.85904	3.71808	G
84b		22.875	24	24.14	24.0699	-1.1949	-1.1949	0	1	2	N
P101	Male	22.635	24.195	24.13	24.1625	-1.52748	-1.1949	-0.33258	1.25926	2.51853	G
P117	Male	22.575	23.845	23.995	23.9199	-1.34488	-1.1949	-0.149984	1.10956	2.21911	N
P102b	Male	22.81	24.13	24.185	24.1575	-1.34748	-1.1949	-0.152586	1.11156	2.22312	N
P123	Male	22.505	23.83	23.89	23.86	-1.35498	-1.1949	-0.160083	1.11735	2.2347	N
P103	Male	22.835	23.93	24.295	24.1118	-1.27681	-1.1949	-0.0819111	1.05842	2.11684	N
P125	Male	22.745	23.825	24.075	23.9497	-1.20467	-1.1949	-0.00977558	1.0068	2.0136	N
P104	Male	22.83	24.06	24.085	24.0725	-1.2425	-1.1949	-0.0475985	1.03354	2.06709	N
P126	Male	22.545	23.815	23.955	23.8849	-1.3399	-1.1949	-0.144999	1.10573	2.21146	N
P105	Male	23.02	24.555	24.47	24.5125	-1.49246	-1.1949	-0.297565	1.22907	2.45814	N
P129b	Male	22.68	23.74	23.965	23.8522	-1.17223	-1.1949	0.0226635	0.984414	1.96883	N
P107	Male	22.715	23.95	24.29	24.1194	-1.4044	-1.1949	-0.209503	1.15629	2.31258	N
P132	Male	22.905	24.54	24.265	24.4021	-1.49711	-1.1949	-0.302214	1.23304	2.46607	N
P109	Male	22.68	24.1	24.2	24.1499	-1.46995	-1.1949	-0.27505	1.21004	2.42007	N
P133	Male	22.64	23.685	23.945	23.8146	-1.17465	-1.1949	0.020253	0.98606	1.97212	N
P110	Male	23.225	24.62	24.66	24.64	-1.41499	-1.1949	-0.220094	1.16481	2.32962	N
P139b	Male	22.77	24.045	24.265	24.1547	-1.38475	-1.1949	-0.189851	1.14065	2.28129	N
P111	Male	22.88	24.025	24.3	24.1621	-1.28211	-1.1949	-0.0872106	1.06231	2.12463	N
P141	Male	22.84	24.03	24.205	24.1173	-1.27734	-1.1949	-0.0824431	1.05881	2.11762	N
P113b	Male	22.84	23.985	24.325	24.1544	-1.3144	-1.1949	-0.119504	1.08636	2.17272	N
P143	Male	22.47	23.755	23.96	23.8573	-1.38728	-1.1949	-0.192382	1.14265	2.2853	N
84b		22.875	24.045	24.14	24.0925	-1.21745	-1.21745	0	1	2	N
P112	Female	24.32	25.595	25.425	25.5099	-1.18986	-1.21745	0.0275948	0.981055	1.96211	N
P136	Female	22.96	24.27	24.265	24.2675	-1.3075	-1.21745	-0.0900467	1.0644	2.12881	N
P7109	Female	22.86	24.49	24.315	24.4023	-1.54234	-1.21745	-0.32489	1.25257	2.50514	G
P140	Female	23.075	24.945	24.56	24.7518	-1.67675	-1.21745	-0.459298	1.37487	2.74975	G
P7108	Female	22.84	24.14	24.325	24.2323	-1.39232	-1.21745	-0.17487	1.12886	2.25773	N
P142	Female	23.115	24.63	24.46	24.5449	-1.42985	-1.21745	-0.2124	1.15861	2.31723	N
P116b	Female	23.01	24.465	24.515	24.49	-1.47999	-1.21745	-0.262534	1.19958	2.39917	N
P144	Female	22.855	24.13	24.32	24.2248	-1.36981	-1.21745	-0.152361	1.11139	2.22277	N
P121b	Female	22.665	23.975	24.07	24.0225	-1.35745	-1.21745	-0.14	1.10191	2.20381	N
P145b	Female	22.72	24.105	23.99	24.0474	-1.32743	-1.21745	-0.109978	1.07921	2.15842	N
P124	Female	23.165	24.62	24.585	24.6025	-1.43749	-1.21745	-0.220041	1.16477	2.32953	N
P147	Female	22.935	23.965	24.49	24.2261	-1.29108	-1.21745	-0.0736247	1.05236	2.10471	N
P131b	Female	22.965	24.215	24.485	24.3496	-1.38463	-1.21745	-0.167173	1.12286	2.24571	N
P149	Female	22.79	24.215	24.52	24.367	-1.57702	-1.21745	-0.35957	1.28304	2.56609	G
84b		22.18	23.595	23.63	23.6125	-1.43249	-1.43249	0	1	2	N
P153	Female	22.47	23.575	23.765	23.6698	-1.19981	-1.43249	0.232684	0.85105	1.7021	N
P215	Female	22.44	23.75	23.78	23.765	-1.325	-1.43249	0.107498	0.928196	1.85639	N
P154b	Female	22.505	23.695	23.82	23.7574	-1.25242	-1.43249	0.180076	0.882657	1.76531	N
P216b	Female	21.8	23.13	23.39	23.2596	-1.45964	-1.43249	-0.0271432	1.01899	2.03798	N
P202	Female	22.275	23.315	23.67	23.4918	-1.21683	-1.43249	0.215664	0.86115	1.7223	N
P221	Female	22.505	23.76	23.875	23.8174	-1.31243	-1.43249	0.120063	0.920148	1.8403	N
P208b	Female	22.305	23.74	23.755	23.7475	-1.4425	-1.43249	-0.0100053	1.00696	2.01392	N
P224b	Female	22.89	24.265	24.22	24.2425	-1.35249	-1.43249	0.080004	0.946055	1.89211	N
P209	Female	22.33	23.705	23.71	23.7075	-1.3775	-1.43249	0.0549936	0.962599	1.9252	N
P226	Female	23.705	24.755	24.905	24.8299	-1.12489	-1.43249	0.307607	0.807981	1.61596	N
P210	Female	22.04	23.59	23.375	23.4823	-1.44225	-1.43249	-0.00976042	1.00679	2.01358	N
P227	Female	22.11	23.065	23.295	23.1797	-1.06971	-1.43249	0.362779	0.777665	1.55533	N
P212b	Female	22.605	24.295	23.94	24.1168	-1.51185	-1.43249	-0.0793533	1.05654	2.11309	N
P229b	Female	22.7	23.63	23.91	23.7696	-1.06959	-1.43249	0.362906	0.777597	1.55519	N
84b		23.125	24.22	24.235	24.2275	-1.1025	-1.1025	0	1	2	N
P790b	Female	22.565	24.085	24.585	24.3337	-1.76872	-1.1025	-0.666217	1.58691	3.17381	G
P784b	Female	22.975	23.785	23.845	23.815	-0.839981	-1.1025	0.262518	0.833632	1.66726	N
P447	Female	22.66	24.245	24.44	24.3423	-1.6823	-1.1025	-0.579806	1.49465	2.9893	G
P782b	Female	23.255	24.55	24.415	24.4824	-1.22741	-1.1025	-0.124908	1.09044	2.18088	N
P456	Female	22.75	24.625	24.575	24.6	-1.84999	-1.1025	-0.747488	1.67887	3.35774	G
P781b	Female	23.11	24.18	24.115	24.1475	-1.03748	-1.1025	0.0650207	0.955932	1.91186	N
P457b	Female	22.89	24.45	24.285	24.3674	-1.47736	-1.1025	-0.374862	1.29672	2.59343	G
P708B	Female	23.02	24.485	24.485	24.485	-1.465	-1.1025	-0.362501	1.28565	2.57131	G
P788	Female	22.92	24.54	24.525	24.5325	-1.6125	-1.1025	-0.51	1.42405	2.8481	G
P709	Female	22.645	24.33	24.25	24.29	-1.64497	-1.1025	-0.542468	1.45646	2.91292	G
P787b	Female	22.865	23.925	23.995	23.96	-1.09497	-1.1025	0.0075244	0.994798	1.9896	N
P710B	Female	22.595	24.78	24.49	24.6346	-2.03957	-1.1025	-0.937074	1.91464	3.82928	G
P785	Female	22.855	23.645	23.825	23.7348	-0.879829	-1.1025	0.222669	0.856978	1.71396	N
84b		22.87	24.11	24.15	24.13	-1.25999	-1.25999	0	1	2	N
P708Ab	Female	22.84	24.36	24.18	24.2698	-1.42983	-1.25999	-0.169841	1.12493	2.24987	N
P716	Female	23.075	24.12	24.25	24.1849	-1.10991	-1.25999	0.150079	0.901201	1.8024	N
P309A	Female	23.27	25.085	24.585	24.8337	-1.56374	-1.25999	-0.30375	1.23435	2.4687	N
P717	Female	22.89	24.06	24.325	24.1921	-1.30214	-1.25999	-0.0421454	1.02964	2.05929	N
P710A	Female	22.83	24.31	24.16	24.2349	-1.40488	-1.25999	-0.144892	1.10565	2.2113	N
P718	Female	22.84	23.685	23.99	23.837	-0.997012	-1.25999	0.26298	0.833365	1.66673	N
P711A	Female	22.96	24.535	24.175	24.3543	-1.39433	-1.25999	-0.134343	1.09759	2.19519	N
P719b	Female	22.79	24.1	24.165	24.1325	-1.34248	-1.25999	-0.0824864	1.05884	2.11768	N
P713b	Female	22.68	24.05	24.04	24.045	-1.365	-1.25999	-0.105008	1.0755	2.151	N
P721	Female	22.795	23.8	24.09	23.9446	-1.14956	-1.25999	0.110431	0.926311	1.85262	N
P714	Female	22.685	24.175	24.005	24.0899	-1.40485	-1.25999	-0.144858	1.10562	2.21124	N
P722	Female	22.975	24.465	24.47	24.4675	-1.4925	-1.25999	-0.232508	1.17488	2.34975	N
P715	Female	22.82	24.275	24.165	24.2199	-1.39994	-1.25999	-0.139946	1.10186	2.20373	N
P723	Female	22.685	23.785	24.02	23.9022	-1.21721	-1.25999	0.0427805	0.970782	1.94156	N
84b		23.135	24.3	24.445	24.3724	-1.23739	-1.23739	0	1	2	N
P778	Female	23.06	24.505	24.225	24.3646	-1.3046	-1.23739	-0.0672056	1.04769	2.09537	N
P770	Female	22.64	23.99	24.04	24.015	-1.37499	-1.23739	-0.137595	1.10007	2.20014	N
P764b	Female	22.955	24.08	24.335	24.2072	-1.25216	-1.23739	-0.0147721	1.01029	2.02058	N
P771	Female	22.825	24.085	23.935	24.0099	-1.18488	-1.23739	0.0525093	0.964258	1.92852	N
P765b	Female	22.735	23.855	24.005	23.9299	-1.19488	-1.23739	0.0425097	0.970964	1.94193	N
P773b	Female	22.86	24.43	24.525	24.4775	-1.61745	-1.23739	-0.380062	1.3014	2.6028	G
P766b	Female	22.71	23.825	24.025	23.9248	-1.21479	-1.23739	0.0226012	0.984456	1.96891	N
P774	Female	23.115	24.555	24.315	24.4347	-1.31971	-1.23739	-0.0823132	1.05871	2.11743	N
P777	Female	22.965	24.16	24.23	24.195	-1.22997	-1.23739	0.00741748	0.994872	1.98974	N
P428r	Female	22.875	24.15	24.435	24.2921	-1.41708	-1.23739	-0.17969	1.13264	2.26528	N
P768	Female	22.91	24.12	24.145	24.1325	-1.2225	-1.23739	0.0148954	0.989728	1.97946	N
P711B	Female	22.625	24.06	24.13	24.095	-1.46997	-1.23739	-0.232582	1.17494	2.34987	N
P769	Female	22.61	23.715	23.965	23.8397	-1.22967	-1.23739	0.00771988	0.994663	1.98933	N
P792r	Female	22.735	23.92	24.16	24.0397	-1.3047	-1.23739	-0.0673083	1.04776	2.09552	N
84b		23.45	24.745	24.51	24.6272	-1.17722	-1.17722	0	1	2	N
P230	Female	22.85	24.245	24.09	24.1674	-1.31738	-1.17722	-0.140156	1.10202	2.20405	N
P242	Female	22.78	24.455	24.225	24.3397	-1.55973	-1.17722	-0.382509	1.30361	2.60721	G
P232	Female	22.92	24.465	24.53	24.4975	-1.57748	-1.17722	-0.400259	1.31974	2.63949	G
P243	Female	22.78	24.655	24.04	24.3456	-1.56556	-1.17722	-0.388338	1.30889	2.61777	G
P234	Female	22.785	24.645	24.12	24.3811	-1.59609	-1.17722	-0.418867	1.33688	2.67375	G
P246	Female	23.09	24.95	24.565	24.7568	-1.66675	-1.17722	-0.489532	1.40399	2.80798	G
P236	Female	23.025	24.885	24.495	24.6892	-1.66423	-1.17722	-0.48701	1.40154	2.80307	G
P250b	Female	22.77	24.32	24.045	24.1821	-1.41211	-1.17722	-0.234889	1.17682	2.35363	N
P237b	Female	22.525	23.965	23.805	23.8849	-1.35987	-1.17722	-0.182646	1.13496	2.26993	N
P256	Female	23.09	24.68	24.485	24.5823	-1.49231	-1.17722	-0.315087	1.24409	2.48817	N
P238	Female	23.065	24.53	24.585	24.5575	-1.49248	-1.17722	-0.315265	1.24424	2.48848	N
P257	Female	23.025	24.775	24.325	24.549	-1.52397	-1.17722	-0.346749	1.27169	2.54338	G
P240b	Female	22.95	24.53	24.315	24.4223	-1.47226	-1.17722	-0.295044	1.22692	2.45384	N
P258b	Female	23.04	24.865	24.57	24.7171	-1.67706	-1.17722	-0.49984	1.41406	2.82811	G
84b		23.135	24.505	24.5	24.5025	-1.3675	-1.3675	0	1	2	N
P798	Female	23.195	24.27	24.55	24.4096	-1.2146	-1.3675	0.152901	0.89944	1.79888	N
P428B	Female	23.575	24.635	24.245	24.4392	-0.864222	-1.3675	0.503278	0.705502	1.411	L
P707	Female	23.165	24.26	24.43	24.3449	-1.17985	-1.3675	0.187648	0.878036	1.75607	N
P432b	Female	22.945	24.765	24.155	24.4581	-1.5131	-1.3675	-0.145598	1.10619	2.21238	N
P407	Female	22.78	24.48	24.31	24.3949	-1.61485	-1.3675	-0.247352	1.18703	2.37405	N
P433	Female	22.895	24.02	24.22	24.1198	-1.22479	-1.3675	0.142707	0.905818	1.81164	N
P415b	Female	22.905	24.01	24.355	24.1819	-1.27688	-1.3675	0.0906151	0.939122	1.87824	N
P434	Female	22.195	23.725	23.75	23.7375	-1.5425	-1.3675	-0.174997	1.12896	2.25792	N
P419	Female	22.965	24.26	24.265	24.2625	-1.2975	-1.3675	0.07	0.952638	1.90528	N
P437	Female	22.75	24.165	24.14	24.1525	-1.4025	-1.3675	-0.0349969	1.02455	2.04911	N
P424	Female	22.605	23.78	23.915	23.8474	-1.2424	-1.3675	0.125095	0.916943	1.83389	N
P795	Female	23.21	24.765	24.545	24.6548	-1.44475	-1.3675	-0.0772547	1.05501	2.11002	N
P425	Female	23.03	24.51	24.47	24.49	-1.45999	-1.3675	-0.092492	1.06621	2.13242	N
P792B	Female	23.495	25.075	24.705	24.8893	-1.39431	-1.3675	-0.0268126	1.01876	2.03752	N
84b		23.185	24.42	24.53	24.4749	-1.28994	-1.28994	0	1	2	N
P742	Female	23.02	24.29	24.455	24.3724	-1.35236	-1.28994	-0.0624222	1.04422	2.08843	N
P754b	Female	22.96	24.795	24.445	24.6194	-1.65938	-1.28994	-0.36944	1.29185	2.5837	G
P744	Female	22.83	24.03	24.26	24.1447	-1.31473	-1.28994	-0.0247879	1.01733	2.03466	N
P755b	Female	22.745	24.755	24.34	24.5466	-1.80162	-1.28994	-0.511685	1.42571	2.85143	G
P756	Female	22.77	24.06	24.2	24.1299	-1.3599	-1.28994	-0.0699603	1.04969	2.09938	N
P780b	Female	22.69	24.665	24.095	24.3783	-1.68833	-1.28994	-0.398396	1.31804	2.63608	G
P747	Female	22.725	23.8	24.22	24.0091	-1.28408	-1.28994	0.00585659	0.995949	1.9919	N
P758b	Female	22.72	24.515	24.245	24.3796	-1.65963	-1.28994	-0.369688	1.29207	2.58415	G
P748	Female	22.69	23.995	24.275	24.1346	-1.44459	-1.28994	-0.154656	1.11316	2.22631	N
P775	Female	22.865	24.65	24.2	24.424	-1.55896	-1.28994	-0.269025	1.20499	2.40999	N
P749	Female	22.88	23.83	24.44	24.1331	-1.25307	-1.28994	0.0368655	0.974771	1.94954	N
P760b	Female	22.655	23.98	24.045	24.0125	-1.35748	-1.28994	-0.0675398	1.04793	2.09586	N
P753	Female	22.68	23.95	24.005	23.9775	-1.29748	-1.28994	-0.00754603	1.00524	2.01049	N
P761	Female	22.885	24.71	24.245	24.4764	-1.5914	-1.28994	-0.301458	1.23239	2.46478	N
84b		23.09	24.2	24.19	24.195	-1.105	-1.105	0	1	2	N
P724	Female	23.135	24.195	24.31	24.2524	-1.11743	-1.105	-0.0124324	1.00865	2.01731	N
P735	Female	23.125	24.14	24.225	24.1825	-1.05746	-1.105	0.0475368	0.967587	1.93517	N
P725	Female	22.995	24.81	24.56	24.6847	-1.68968	-1.105	-0.584684	1.49971	2.99942	G
P736	Female	23.165	24.45	24.515	24.4825	-1.31748	-1.105	-0.212479	1.15868	2.31735	N
P726	Female	23.21	24.485	24.535	24.51	-1.29999	-1.105	-0.194988	1.14471	2.28943	N
P737	Female	23	24.24	24.24	24.24	-1.24	-1.105	-0.135001	1.09809	2.19619	N
P727	Female	22.81	24.175	24.18	24.1775	-1.3675	-1.105	-0.2625	1.19956	2.39911	N
P738	Female	23.23	24.29	24.545	24.4172	-1.18717	-1.105	-0.0821676	1.05861	2.11721	N
P732	Female	23.075	24.1	24.26	24.1799	-1.10487	-1.105	0.000131825	0.999909	1.99982	N
P739	Female	23.12	24.68	24.315	24.4968	-1.37682	-1.105	-0.271821	1.20733	2.41466	N
P733b	Female	23.015	24.605	24.545	24.575	-1.55998	-1.105	-0.454982	1.37077	2.74153	G
P740	Female	23.26	24.505	24.715	24.6098	-1.34978	-1.105	-0.244777	1.18491	2.36982	N
P734b	Female	23.2	24.515	24.525	24.52	-1.32	-1.105	-0.215	1.1607	2.32141	N
P741	Female	22.615	23.665	23.965	23.8145	-1.19953	-1.105	-0.0945281	1.06772	2.13543	N
a RefMean = Average of RNase P and ALB (Weighed average of the expression level of the two internal control genes)
b dCt =Target - Housekeeping (Difference between the expression level of the Target gene and the two internal control genes)
c Calibrator dCt (It is a known control sample in each plate for the batch to batch variation and as a calibrator which is required in the ΔΔCt method)
d ddCt = Sample dCt - Calibrator dCt (Difference between the expression level of the Target gene and that of the known control)
e 2^-(∆∆Ct) = Fold gene expression (Doubling of the Target gene to obtain relative expression level of Target gene)
f2*2∆∆Ct = Exact copy number (As there are two gene copies, the value has to be multiplied by two in order to obtained the exact copy number)
Note: Sample no 84 is a known control, which is used in each PCR reaction for batch to batch variation and as a calibrator for ΔΔCt method for the calculation of gene copy number.

## Sheet: c
Supplementary Table S2c. Determination of copy numbers of nsv1177513 in control samples from Chinese population
Sample ID	Gender	Average of target	Average of RNase P	Average of ALB	RefMeana	dCtb	StCtc	ddCtd	2^(-ddCt)e	2*2^(-ddCt)f	CNV
84b		24.13	24.39	24.195	24.2923	-0.162304	-0.162304	0	1	2	N
HKRC298b	Male	24.53	24.155	24.225	24.19	0.340025	-0.162304	0.50233	0.705966	1.41193	L
HKRC311	Male	24.555	24.225	24.52	24.3721	0.182946	-0.162304	0.345251	0.787171	1.57434	N
HKRC299	Male	24.215	24.335	24.44	24.3874	-0.172443	-0.162304	-0.0101392	1.00705	2.01411	N
HKRC312	Male	24.055	24.165	24.21	24.1875	-0.13249	-0.162304	0.0298148	0.979546	1.95909	N
HKRC301	Male	24.32	24.135	24.435	24.2845	0.0354633	-0.162304	0.197768	0.871899	1.7438	N
HKR313	Male	24.505	24.305	24.305	24.305	0.2	-0.162304	0.362304	0.777921	1.55584	N
HKRC305	Male	24.195	24.28	24.3	24.29	-0.0949979	-0.162304	0.0673064	0.954418	1.90884	N
HKRC314b	Male	24.905	24.495	24.305	24.3998	0.505185	-0.162304	0.667489	0.629601	1.2592	L
84b		24.665	24.015	24.265	24.1397	0.525324	0.525324	0	1	2	N
HKRC306	Male	24.61	24.115	24.355	24.2347	0.375297	0.525324	-0.150027	1.10959	2.21918	N
HKRC320	Male	24.65	24.595	24.275	24.4345	0.215524	0.525324	-0.3098	1.23954	2.47907	N
HKRC315	Male	24.69	24.555	24.435	24.4949	0.195073	0.525324	-0.33025	1.25723	2.51446	G
HKRC321b	Male	25.035	24.435	24.48	24.4575	0.57751	0.525324	0.0521867	0.964473	1.92895	N
HKRC317b	Male	25.005	24.65	24.485	24.5674	0.437639	0.525324	-0.0876851	1.06266	2.12533	N
HKRC322	Male	24.645	24.17	24.46	24.3146	0.330432	0.525324	-0.194891	1.14464	2.28928	N
HKRC319	Male	24.585	24.68	24.505	24.5923	-0.00734434	0.525324	-0.532668	1.4466	2.8932	G
HKRC323	Male	24.73	24.09	24.25	24.1699	0.560132	0.525324	0.0348088	0.976161	1.95232	N
84b		25.725	24.575	24.62	24.5975	1.12751	1.12751	0	1	2	N
HKRC324	Male	24.785	24.285	24.46	24.3723	0.412657	1.12751	-0.714853	1.64132	3.28263	G
HKRC330	Male	26.01	24.565	24.555	24.56	1.45	1.12751	0.32249	0.799688	1.59938	N
HKRC325b	Male	24.925	24.705	24.61	24.6575	0.267546	1.12751	-0.859965	1.81499	3.62999	G
HKRC332	Male	26.12	24.575	24.795	24.6848	1.43525	1.12751	0.307735	0.807909	1.61582	N
HKRC326	Male	24.9	24.605	24.535	24.57	0.330025	1.12751	-0.797485	1.73807	3.47614	G
HKRC333	Male	25.19	23.79	24.13	23.9594	1.2306	1.12751	0.103093	0.931035	1.86207	N
HKRC327	Male	25.13	24.69	24.65	24.67	0.460008	1.12751	-0.667502	1.58832	3.17664	G
HKRC334	Male	26.565	25.145	25.055	25.1	1.46504	1.12751	0.33753	0.791395	1.58279	N
84b		24.065	23.57	23.69	23.6299	0.435076	0.435076	0	1	2	N
HKRC351	Male	24.49	23.715	23.77	23.7425	0.747516	0.435076	0.31244	0.805279	1.61056	N
HKRC662	Male	23.76	23.705	23.89	23.7973	-0.0373202	0.435076	-0.472396	1.38741	2.77482	G
HKRC353b	Male	24.33	23.89	23.76	23.8249	0.505089	0.435076	0.0700125	0.95263	1.90526	N
HKRC663	Male	23.42	23.695	23.675	23.685	-0.264998	0.435076	-0.700074	1.62459	3.24918	G
HKRC355	Male	24.11	23.755	23.685	23.72	0.390026	0.435076	-0.0450504	1.03172	2.06344	N
HKRC664	Male	23.545	23.67	23.88	23.7748	-0.229768	0.435076	-0.664844	1.5854	3.17079	G
HKRC356	Male	24.285	23.685	23.8	23.7424	0.54257	0.435076	0.107493	0.928199	1.8564	N
HKRC665b	Male	23.64	23.68	23.865	23.7723	-0.13232	0.435076	-0.567396	1.48185	2.96369	G
84b		24.175	24.55	24.315	24.4322	-0.257217	-0.257217	0	1	2	N
HKRC416	Male	24.065	23.9	24.075	23.9873	0.0776596	-0.257217	0.334877	0.792852	1.5857	N
HKRC423	Male	24.14	24.295	23.98	24.137	0.00301386	-0.257217	0.260231	0.834954	1.66991	N
HKRC417	Male	23.925	24.19	24.185	24.1875	-0.2625	-0.257217	-0.00528241	1.00367	2.00734	N
HKRC424b	Male	24.5	24.525	24.455	24.49	0.010025	-0.257217	0.267242	0.830906	1.66181	N
HKRC419b	Male	24.69	25.09	24.8	24.9446	-0.254579	-0.257217	0.00263889	0.998173	1.99635	N
HKRC425	Male	24.665	24.51	24.255	24.3822	0.282833	-0.257217	0.540051	0.687747	1.37549	L
HKRC420	Male	24.035	24.17	24.27	24.2199	-0.184948	-0.257217	0.0722691	0.951141	1.90228	N
HKRC426b	Male	24.55	24.455	24.22	24.3372	0.212784	-0.257217	0.470001	0.721964	1.44393	L
84b		25.31	24.55	24.445	24.4974	0.812556	0.812556	0	1	2	N
HKRC427	Male	24.71	24.58	24.08	24.3287	0.381284	0.812556	-0.431272	1.34842	2.69684	G
HKRC434b	Male	24.89	24.905	24.52	24.7118	0.17825	0.812556	-0.634306	1.55219	3.10438	G
HKRC429b	Male	24.29	24.645	24.65	24.6475	-0.3575	0.812556	-1.17006	2.2502	4.50041	G
HKRC436b	Male	25.775	25.38	25.19	25.2848	0.490178	0.812556	-0.322378	1.25039	2.50078	G
HKRC432	Male	25.19	25.035	24.565	24.7989	0.391113	0.812556	-0.421443	1.33927	2.67853	G
HKRC438	Male	25.06	24.59	24.555	24.5725	0.487506	0.812556	-0.32505	1.25271	2.50542	G
HKRC433	Male	24.505	24.665	24.18	24.4213	0.083704	0.812556	-0.728852	1.65732	3.31464	G
HKRC439	Male	24.585	23.825	23.9	23.8625	0.722529	0.812556	-0.0900268	1.06439	2.12878	N
84b		24.87	24.25	24.48	24.3647	0.505271	0.505271	0	1	2	N
HKRC440b	Male	23.83	23.17	23.85	23.5075	0.322459	0.505271	-0.182813	1.13509	2.27019	N
HKRC441b	Male	24.55	24.635	25.325	24.9776	-0.427617	0.505271	-0.932889	1.90909	3.81819	G
HKRC444	Male	24.85	24.24	24.51	24.3746	0.475374	0.505271	-0.0298975	1.02094	2.04188	N
HKRC445	Male	24.265	24.14	25.5	24.8107	-0.545683	0.505271	-1.05095	2.0719	4.1438	G
HKRC447b	Male	23.97	24.06	24.295	24.1772	-0.207214	0.505271	-0.712486	1.63863	3.27725	G
HKRC450	Male	24.015	24.2	25.545	24.8634	-0.848407	0.505271	-1.35368	2.55563	5.11126	G
HKRC451	Male	24.97	24.75	24.845	24.7975	0.172545	0.505271	-0.332726	1.25939	2.51878	G
HKRC455	Male	24.59	24.52	25.75	25.1275	-0.537475	0.505271	-1.04275	2.06015	4.12029	G
84b		24.8	24.78	24.53	24.6547	0.145317	0.145317	0	1	2	N
HKRC42b	Male	25.035	24.49	24.62	24.5549	0.480086	0.145317	0.334769	0.792911	1.58582	N
HKRC66	Male	24.63	25.485	24.615	25.0462	-0.416223	0.145317	-0.56154	1.47584	2.95169	G
HKRC44	Male	24.86	25.595	24.675	25.1308	-0.27079	0.145317	-0.416107	1.33432	2.66864	G
HKRC67b	Male	24.88	25.015	24.67	24.8419	0.0380989	0.145317	-0.107218	1.07715	2.1543	N
HKRC69	Male	25.575	25.225	24.73	24.9763	0.598726	0.145317	0.453409	0.730315	1.46063	L
HKRC48	Male	25.555	24.97	24.845	24.9074	0.647578	0.145317	0.502262	0.705999	1.412	L
HKRC71	Male	24.15	24.6	24.025	24.3108	-0.1608	0.145317	-0.306117	1.23638	2.47275	N
HKRC51	Male	24.6	24.535	24.36	24.4473	0.152657	0.145317	0.00733971	0.994925	1.98985	N
HKRC72	Male	24.43	24.14	24.115	24.1275	0.302503	0.145317	0.157186	0.896772	1.79354	N
HKRC52b	Male	24.825	24.84	24.525	24.682	0.143003	0.145317	-0.00231436	1.00161	2.00321	N
HKRC73	Male	24.875	25.755	24.625	25.1837	-0.308663	0.145317	-0.45398	1.36981	2.73963	G
HKRC53	Male	24.845	24.88	24.52	24.6993	0.145656	0.145317	0.000339004	0.999765	1.99953	N
HKRC74b	Male	24.88	24.87	24.675	24.7723	0.107692	0.145317	-0.037625	1.02642	2.05285	N
HKRC54	Male	24.72	24.315	24.44	24.3774	0.34258	0.145317	0.197263	0.872204	1.74441	N
HKRC76	Male	24.59	25.01	24.66	24.8344	-0.244383	0.145317	-0.3897	1.31012	2.62024	G
HKRC56	Male	24.67	24.505	24.23	24.3671	0.302888	0.145317	0.157571	0.896533	1.79307	N
HKRC77	Male	24.955	24.63	24.595	24.6125	0.342506	0.145317	0.197189	0.872248	1.7445	N
HKRC58	Male	25.075	24.57	24.57	24.57	0.505	0.145317	0.359683	0.779336	1.55867	N
HKRC78b	Male	24.995	25.01	24.755	24.8822	0.112827	0.145317	-0.0324902	1.02278	2.04555	N
HKRC59	Male	24.785	24.63	24.405	24.5172	0.267758	0.145317	0.122441	0.918632	1.83726	N
HKRC79	Male	24.68	24.6	24.435	24.5174	0.162639	0.145317	0.0173219	0.988065	1.97613	N
HKRC61b	Male	26.015	24.885	24.475	24.6791	1.33585	0.145317	1.19053	0.43814	0.876281	L
HKRC81	Male	24.865	24.51	24.715	24.6123	0.252713	0.145317	0.107397	0.928262	1.85652	N
HKRC64	Male	24.705	24.765	24.38	24.5717	0.133254	0.145317	-0.0120628	1.0084	2.01679	N
HKRC82	Male	24.29	24.125	24.175	24.15	0.140013	0.145317	-0.00530393	1.00368	2.00737	N
HKRC65	Male	24.595	24.59	24.435	24.5124	0.0826225	0.145317	-0.0626944	1.04441	2.08883	N
HKRC844b	Male	24.54	25.285	24.45	24.864	-0.323995	0.145317	-0.469312	1.38445	2.7689	G
84b		24.535	24.76	24.875	24.8174	-0.282433	-0.282433	0	1	2	N
MC401	Male	24.31	23.805	24.15	23.9769	0.333121	-0.282433	0.615554	0.652679	1.30536	L
MC415b	Male	24.205	24.73	24.425	24.577	-0.372027	-0.282433	-0.0895935	1.06407	2.12814	N
MC402b	Male	24.955	24.575	24.395	24.4848	0.470165	-0.282433	0.752599	0.593533	1.18707	L
MC416	Male	25.525	24.93	24.61	24.7695	0.755517	-0.282433	1.03795	0.487019	0.974038	L
MC403	Male	24.43	24.535	24.67	24.6024	-0.172407	-0.282433	0.110026	0.926571	1.85314	N
MC417	Male	24.86	24.985	24.69	24.8371	0.022938	-0.282433	0.305371	0.809234	1.61847	N
MC404b	Male	23.685	24.625	23.74	24.1785	-0.493451	-0.282433	-0.211018	1.1575	2.31501	N
MC418b	Male	24.84	24.775	24.485	24.6296	0.210427	-0.282433	0.49286	0.710615	1.42123	L
MC405b	Male	23.975	24.59	24.32	24.4546	-0.479627	-0.282433	-0.197194	1.14647	2.29293	N
MC419	Male	25.055	25.365	24.765	25.0632	-0.0082046	-0.282433	0.274229	0.826892	1.65378	N
MC406	Male	24.025	24.72	24.485	24.6022	-0.577219	-0.282433	-0.294786	1.2267	2.45341	N
MC420b	Male	24.3	24.565	24.155	24.3591	-0.0591374	-0.282433	0.223296	0.856606	1.71321	N
MC407b	Male	24.28	24.905	24.77	24.8374	-0.557408	-0.282433	-0.274975	1.20997	2.41995	N
MC421	Male	25.135	25.33	24.81	25.0687	0.0663483	-0.282433	0.348782	0.785247	1.57049	N
MC408	Male	23.81	24.62	24.495	24.5574	-0.74742	-0.282433	-0.464987	1.3803	2.76061	G
MC422	Male	24.765	24.6	24.065	24.331	0.43397	-0.282433	0.716404	0.608613	1.21723	L
MC409	Male	24.575	25.045	24.78	24.9121	-0.337148	-0.282433	-0.0547143	1.03865	2.07731	N
MC423b	Male	24.695	24.87	24.545	24.707	-0.0119656	-0.282433	0.270468	0.829051	1.6581	N
MC410	Male	25.125	24.83	24.675	24.7524	0.372621	-0.282433	0.655055	0.635051	1.2701	L
MC424b	Male	24.935	24.995	24.675	24.8345	0.100515	-0.282433	0.382949	0.766869	1.53374	N
MC411b	Male	24.28	25.005	24.815	24.9098	-0.629819	-0.282433	-0.347385	1.27225	2.54451	G
MC425	Male	24.97	25.285	24.92	25.1018	-0.131837	-0.282433	0.150597	0.900878	1.80176	N
MC412b	Male	23.89	25.155	24.845	24.9995	-1.10952	-0.282433	-0.827086	1.7741	3.5482	G
MC426	Male	24.08	24.675	24.45	24.5622	-0.482242	-0.282433	-0.199809	1.14855	2.29709	N
MC413	Male	24.27	24.63	24.39	24.5097	-0.239706	-0.282433	0.0427271	0.970818	1.94164	N
MC427	Male	24.32	25.095	24.865	24.9797	-0.659735	-0.282433	-0.377302	1.29891	2.59782	G
MC414b	Male	24.215	25.05	24.665	24.8568	-0.641755	-0.282433	-0.359321	1.28282	2.56564	G
MC428	Male	24.63	25.46	24.555	25.0034	-0.373406	-0.282433	-0.0909724	1.06509	2.13018	N
84b		25.15	25.055	25.1	25.0775	0.0725101	0.0725101	0	1	2	N
MC429	Male	23.97	24.44	24.435	24.4375	-0.4675	0.0725101	-0.54001	1.45398	2.90797	G
MC443b	Male	24.345	24.65	24.5	24.5749	-0.229886	0.0725101	-0.302396	1.23319	2.46638	N
MC430	Male	24.8	24.705	24.94	24.8222	-0.0222219	0.0725101	-0.094732	1.06787	2.13573	N
MC444b	Male	24.76	24.34	24.595	24.4672	0.292832	0.0725101	0.220322	0.858374	1.71675	N
MC431	Male	24.245	25.175	24.285	24.726	-0.480996	0.0725101	-0.553506	1.46765	2.9353	G
MC445b	Male	24.79	24.69	25.015	24.852	-0.0619687	0.0725101	-0.134479	1.0977	2.19539	N
MC432b	Male	24.09	24.165	24.745	24.4533	-0.36328	0.0725101	-0.435791	1.35265	2.7053	G
MC446b	Male	24.705	24.34	24.09	24.2147	0.490323	0.0725101	0.417813	0.748559	1.49712	L
MC433	Male	24.975	25.155	23.99	24.5656	0.409405	0.0725101	0.336895	0.791743	1.58349	N
MC447b	Male	24.51	24.625	25	24.8118	-0.301792	0.0725101	-0.374302	1.29621	2.59242	G
MC434	Male	24.525	23.77	24.77	24.2648	0.260151	0.0725101	0.187641	0.87804	1.75608	N
MC448b	Male	24.64	24.315	24.75	24.5315	0.108464	0.0725101	0.0359541	0.975387	1.95077	N
MC435	Male	24.27	25.25	23.825	24.5272	-0.257153	0.0725101	-0.329663	1.25672	2.51344	G
MC449b	Male	24.84	24.86	25	24.9299	-0.0899017	0.0725101	-0.162412	1.11916	2.23831	N
MC436	Male	24.38	24.075	24.74	24.4052	-0.0252351	0.0725101	-0.0977452	1.0701	2.1402	N
MC450b	Male	25.145	24.68	25.055	24.8668	0.278207	0.0725101	0.205697	0.86712	1.73424	N
MC437	Male	24.09	25.22	24.17	24.6894	-0.599419	0.0725101	-0.671929	1.5932	3.1864	G
MC451b	Male	24.77	23.745	24.975	24.3522	0.417764	0.0725101	0.345254	0.787169	1.57434	N
MC438	Male	25.175	25.33	25.035	25.1821	-0.00706802	0.0725101	-0.0795781	1.05671	2.11342	N
MC439	Male	24.12	25.035	24.54	24.7863	-0.666264	0.0725101	-0.738774	1.66876	3.33752	G
MC453b	Male	24.87	24.615	25.03	24.8216	0.0483673	0.0725101	-0.0241428	1.01688	2.03375	N
MC440	Male	24.475	23.61	24.775	24.1855	0.289514	0.0725101	0.217004	0.860351	1.7207	N
MC454b	Male	25.26	25.475	24.45	24.9572	0.302762	0.0725101	0.230251	0.852486	1.70497	N
MC441	Male	24.79	24.89	24.77	24.8299	-0.0399275	0.0725101	-0.112438	1.08105	2.16211	N
MC442	Male	25.28	23.955	24.825	24.3861	0.893879	0.0725101	0.821369	0.565905	1.13181	L
MCMC456	Male	24.38	25	24.685	24.842	-0.462001	0.0725101	-0.534511	1.44845	2.8969	G
84b		24.6	24.835	24.655	24.7448	-0.144836	-0.144836	0	1	2	N
MC471	Male	23.805	24.01	24.155	24.0824	-0.277391	-0.144836	-0.132555	1.09623	2.19247	N
MC459	Male	24.62	24.455	24.475	24.465	0.155002	-0.144836	0.299838	0.812343	1.62469	N
MC473	Male	23.795	23.885	23.86	23.8725	-0.0774967	-0.144836	0.0673396	0.954396	1.90879	N
MC460b	Male	24.43	23.92	24.335	24.1266	0.303392	-0.144836	0.448229	0.732942	1.46588	L
MC474b	Male	23.92	23.83	23.89	23.86	0.0600189	-0.144836	0.204855	0.867626	1.73525	N
MC461	Male	24.505	24.785	24.46	24.622	-0.116964	-0.144836	0.0278726	0.980866	1.96173	N
MC475	Male	24.12	24.86	24.075	24.4644	-0.344352	-0.144836	-0.199515	1.14831	2.29662	N
MC462	Male	24.935	24.65	24.515	24.5824	0.352593	-0.144836	0.497429	0.708368	1.41674	L
MC476b	Male	24.39	23.835	23.98	23.9074	0.48261	-0.144836	0.627446	0.647321	1.29464	L
MC463	Male	24.56	24.125	24.465	24.2944	0.265595	-0.144836	0.410431	0.752399	1.5048	N
MC477	Male	23.85	24.68	23.96	24.3173	-0.467335	-0.144836	-0.322499	1.25049	2.50099	G
MC464	Male	24.185	24.265	24.245	24.255	-0.0699979	-0.144836	0.0748384	0.949448	1.8989	N
MC478	Male	24.51	24.445	24.12	24.282	0.228044	-0.144836	0.37288	0.772239	1.54448	N
MC465	Male	24.49	24.55	24.49	24.52	-0.0299816	-0.144836	0.114855	0.923475	1.84695	N
MC479	Male	24.085	24.705	24.09	24.3956	-0.310562	-0.144836	-0.165726	1.12173	2.24346	N
MC480b	Male	24.24	23.955	24.1	24.0274	0.212609	-0.144836	0.357446	0.780545	1.56109	N
MC467	Male	24.36	24.33	24.335	24.3325	0.0275001	-0.144836	0.172336	0.887404	1.77481	N
MC481	Male	24.715	24.76	24.265	24.5113	0.20375	-0.144836	0.348586	0.785354	1.57071	N
MC468b	Male	24.535	24.695	24.505	24.5998	-0.0648166	-0.144836	0.0800198	0.946045	1.89209	N
MC482b	Male	23.985	23.755	24.145	23.9492	0.0357939	-0.144836	0.18063	0.882318	1.76464	N
MC469	Male	24.215	24.505	24.375	24.4399	-0.224914	-0.144836	-0.0800772	1.05707	2.11415	N
MC483	Male	24.035	24.53	24.12	24.3241	-0.289136	-0.144836	-0.1443	1.10519	2.21039	N
MC470b	Male	24.705	24.815	24.57	24.6922	0.0128039	-0.144836	0.15764	0.89649	1.79298	N
MC484b	Male	23.89	23.815	24.215	24.0142	-0.124167	-0.144836	0.0206692	0.985775	1.97155	N
84b		25.07	24.045	24.14	24.0925	0.977547	0.977547	0	1	2	N
FC301b	Female	24.235	24.505	24.19	24.347	-0.111991	0.977547	-1.08954	2.12806	4.25612	G
FC08A	Female	24.38	24.235	23.865	24.0493	0.330712	0.977547	-0.646835	1.56573	3.13146	G
FC302b	Female	24.395	25.09	24.795	24.9421	-0.547064	0.977547	-1.52461	2.87709	5.75418	G
FC309	Female	23.815	24.18	24.27	24.225	-0.409958	0.977547	-1.38751	2.61626	5.23252	G
FC303	Female	24.255	24.78	24.725	24.7525	-0.497485	0.977547	-1.47503	2.7799	5.55979	G
FC310	Female	24.235	24.635	24.27	24.4518	-0.216819	0.977547	-1.19437	2.28844	4.57688	G
FC304	Female	23.895	24.68	24.35	24.5144	-0.619445	0.977547	-1.59699	3.02512	6.05024	G
FC311	Female	24.165	24.795	24.3	24.5463	-0.381252	0.977547	-1.3588	2.56472	5.12943	G
FC305	Female	23.93	25.16	24.56	24.8582	-0.92819	0.977547	-1.90574	3.747	7.494	G
FC312	Female	25.59	24.23	24.195	24.2125	1.37751	0.977547	0.399959	0.75788	1.51576	N
FC306	Female	25.005	24.225	24.085	24.1549	0.850101	0.977547	-0.127445	1.09236	2.18472	N
FC313	Female	25.96	24.565	24.485	24.525	1.43503	0.977547	0.457486	0.728254	1.45651	L
FC307	Female	25.27	24.17	24.3	24.2349	1.03509	0.977547	0.0575403	0.960901	1.9218	N
FC314	Female	25.52	24.675	24.07	24.3706	1.14938	0.977547	0.17183	0.887716	1.77543	N
84b		23.395	23.595	23.63	23.6125	-0.217494	-0.217494	0	1	2	N
FC329b	Female	24.5	24.3	24.165	24.2324	0.267594	-0.217494	0.485088	0.714454	1.42891	L
FC336	Female	23.875	23.7	23.66	23.68	0.195008	-0.217494	0.412502	0.751319	1.50264	N
Fc330	Female	24.87	24.615	24.525	24.57	0.300041	-0.217494	0.517535	0.698565	1.39713	L
FC337	Female	23.59	23.77	23.85	23.81	-0.219966	-0.217494	-0.00247289	1.00172	2.00343	N
FC331	Female	23.595	23.7	23.69	23.695	-0.0999995	-0.217494	0.117494	0.921787	1.84357	N
FC338	Female	24.465	23.95	23.935	23.9425	0.522501	-0.217494	0.739995	0.598742	1.19748	L
FC332	Female	23.365	23.435	23.48	23.4575	-0.0924892	-0.217494	0.125004	0.917001	1.834	N
FC339b	Female	23.755	24.005	23.87	23.9374	-0.182405	-0.217494	0.0350887	0.975972	1.95194	N
FC333b	Female	23.985	23.91	23.94	23.925	0.0600047	-0.217494	0.277498	0.82502	1.65004	N
FC340b	Female	23.27	23.6	23.495	23.5474	-0.277441	-0.217494	-0.059948	1.04243	2.08486	N
FC334	Female	23.505	23.81	23.685	23.7474	-0.242418	-0.217494	-0.0249242	1.01743	2.03485	N
FC341b	Female	23.495	23.545	23.615	23.58	-0.084974	-0.217494	0.132519	0.912237	1.82447	N
FC335b	Female	23.635	23.505	23.71	23.6073	0.0277225	-0.217494	0.245216	0.843689	1.68738	N
FC342b	Female	23.545	23.785	23.735	23.76	-0.214987	-0.217494	0.00250667	0.998264	1.99653	N
84b		24.36	24.22	24.235	24.2275	0.132501	0.132501	0	1	2	N
FC369	Female	24.415	23.82	24.12	23.9695	0.445469	0.132501	0.312968	0.804984	1.60997	N
FC375	Female	24.705	24.525	24.055	24.2889	0.416137	0.132501	0.283636	0.821518	1.64304	N
FC370	Female	24.95	24.62	24.565	24.5925	0.357515	0.132501	0.225014	0.855587	1.71117	N
FC376b	Female	24.625	24.27	24.23	24.25	0.375008	0.132501	0.242507	0.845275	1.69055	N
FC371	Female	24.815	24.26	24.49	24.3747	0.440271	0.132501	0.30777	0.807889	1.61578	N
FC377	Female	24.76	24.16	24.125	24.1425	0.617506	0.132501	0.485005	0.714495	1.42899	L
FC372b	Female	25.025	24.525	24.4	24.4624	0.56258	0.132501	0.430079	0.742221	1.48444	L
FC378	Female	25.12	24.78	24.675	24.7274	0.392556	0.132501	0.260055	0.835056	1.67011	N
FC373	Female	24.95	24.495	24.33	24.4124	0.537639	0.132501	0.405138	0.755164	1.51033	N
FC379b	Female	25.32	24.825	24.55	24.6871	0.632883	0.132501	0.500382	0.70692	1.41384	L
FC374b	Female	25.1	24.205	24.295	24.25	0.850042	0.132501	0.717541	0.608133	1.21627	L
FC380	Female	24.67	24.43	24.15	24.2896	0.380403	0.132501	0.247902	0.84212	1.68424	N
FC381b	Female	24.845	24.295	24.105	24.1998	0.645186	0.132501	0.512685	0.700917	1.40183	L
84b		24.46	24.11	24.15	24.13	0.330008	0.330008	0	1	2	N
FC383	Female	25.375	24.505	24.44	24.4725	0.902522	0.330008	0.572513	0.672444	1.34489	L
FC390	Female	24.5	24.28	23.97	24.1245	0.375498	0.330008	0.0454896	0.968961	1.93792	N
FC384b	Female	24.13	24.02	23.915	23.9674	0.162557	0.330008	-0.167451	1.12307	2.24614	N
FC391	Female	24.195	24.135	24.245	24.1899	0.00506253	0.330008	-0.324946	1.25262	2.50523	G
FC385b	Female	24.87	24.665	24.455	24.5598	0.310224	0.330008	-0.0197838	1.01381	2.02762	N
FC392	Female	24.89	24.47	24.47	24.47	0.42	0.330008	0.0899917	0.939528	1.87906	N
FC386b	Female	24.335	24.175	23.895	24.0346	0.300408	0.330008	-0.0296005	1.02073	2.04146	N
FC393	Female	24.965	24.885	24.67	24.7773	0.187733	0.330008	-0.142275	1.10364	2.20729	N
FC387b	Female	24.59	24.28	23.92	24.0993	0.490672	0.330008	0.160664	0.894613	1.78923	N
FC394b	Female	24.66	24.275	24.205	24.24	0.420025	0.330008	0.090017	0.939512	1.87902	N
FC388	Female	24.055	24.65	23.975	24.3102	-0.255157	0.330008	-0.585166	1.50021	3.00042	G
FC395	Female	24.76	24.46	24.26	24.3598	0.400205	0.330008	0.070197	0.952508	1.90502	N
FC389b	Female	25.285	24.695	24.23	24.4614	0.823605	0.330008	0.493597	0.710252	1.4205	L
FC396b	Female	24.735	24.425	24.09	24.2569	0.478078	0.330008	0.14807	0.902457	1.80491	N
84b		24.68	24.3	24.445	24.3724	0.307608	0.307608	0	1	2	N
FC015	Female	24.895	24.75	24.07	24.4076	0.487368	0.307608	0.17976	0.88285	1.7657	N
FC022	Female	24.845	24.27	24.17	24.2199	0.625052	0.307608	0.317444	0.802491	1.60498	N
FC016	Female	24.605	24.55	24.325	24.4372	0.167759	0.307608	-0.139849	1.10179	2.20358	N
FC023b	Female	24.99	24.545	24.59	24.5675	0.42251	0.307608	0.114902	0.923445	1.84689	N
FC017	Female	24.48	23.985	24.295	24.1395	0.340498	0.307608	0.0328898	0.97746	1.95492	N
FC024b	Female	24.89	24.615	24.435	24.5248	0.365165	0.307608	0.0575573	0.96089	1.92178	N
FC018	Female	24.91	24.76	24.285	24.5213	0.38865	0.307608	0.0810423	0.945374	1.89075	N
FC025	Female	24.53	24.835	24.465	24.6493	-0.119306	0.307608	-0.426914	1.34435	2.68871	G
FC019b	Female	25.095	24.35	24.34	24.345	0.750001	0.307608	0.442393	0.735913	1.47183	L
FC026	Female	24.135	24.14	24.1	24.12	0.0150083	0.307608	-0.2926	1.22485	2.44969	N
FC020b	Female	24.805	24.71	24.125	24.4157	0.389252	0.307608	0.0816442	0.94498	1.88996	N
FC027	Female	23.73	23.97	23.945	23.9575	-0.227497	0.307608	-0.535105	1.44905	2.89809	G
FC021	Female	24.125	24.1	24.05	24.075	0.050013	0.307608	-0.257595	1.19548	2.39097	N
FC028	Female	24.94	24.515	23.8	24.1549	0.785145	0.307608	0.477538	0.718202	1.4364	L
84b		23.715	24.44	24.335	24.3874	-0.672443	-0.672443	0	1	2	N
FC01	Female	23.305	24.03	24.08	24.055	-0.749987	-0.672443	-0.0775435	1.05522	2.11044	N
FC15b	Female	23.16	24.39	23.795	24.0907	-0.930663	-0.672443	-0.25822	1.196	2.392	N
FC02	Female	23.675	24.815	24.66	24.7374	-1.06238	-0.672443	-0.389935	1.31033	2.62067	G
FC16	Female	23.77	24.475	24.62	24.5474	-0.777393	-0.672443	-0.104949	1.07546	2.15091	N
FC03b	Female	24.075	25.345	25.055	25.1996	-1.12458	-0.672443	-0.452139	1.36807	2.73613	G
FC17	Female	23.83	24.555	24.61	24.5825	-0.752485	-0.672443	-0.0800411	1.05705	2.1141	N
FC04	Female	22.9	24.155	24.11	24.1325	-1.23249	-0.672443	-0.560046	1.47432	2.94863	G
FC18	Female	23.12	24.12	24.07	24.095	-0.974987	-0.672443	-0.302544	1.23332	2.46663	N
FC05b	Female	24.45	25.87	25.135	25.4999	-1.04985	-0.672443	-0.377408	1.29901	2.59801	G
FC19b	Female	23.49	24.54	24.435	24.4874	-0.997444	-0.672443	-0.325	1.25266	2.50533	G
FC06b	Female	24.53	25.73	25.345	25.5368	-1.00677	-0.672443	-0.334331	1.26079	2.52159	G
FC20b	Female	24.675	25.54	25.31	25.4247	-0.74974	-0.672443	-0.0772964	1.05504	2.11008	N
FC07	Female	23.615	24.7	24.395	24.547	-0.932026	-0.672443	-0.259583	1.19713	2.39426	N
FC21b	Female	24.175	25.53	24.95	25.2383	-1.06333	-0.672443	-0.39089	1.3112	2.6224	G
FC08B	Female	23.765	24.54	24.52	24.53	-0.764998	-0.672443	-0.0925545	1.06626	2.13251	N
FC22	Female	23.975	24.76	24.585	24.6723	-0.697345	-0.672443	-0.0249014	1.01741	2.03482	N
FC09	Female	23.24	24.455	24.22	24.3372	-1.09722	-0.672443	-0.424773	1.34236	2.68472	G
FC23b	Female	23.755	24.9	24.335	24.6159	-0.860879	-0.672443	-0.188436	1.13953	2.27905	N
FC10	Female	23.73	24.77	24.48	24.6246	-0.894573	-0.672443	-0.22213	1.16645	2.33291	N
FC24	Female	23.805	24.81	24.33	24.5688	-0.763828	-0.672443	-0.0913843	1.06539	2.13078	N
FC11b	Female	23.5	24.51	24.45	24.48	-0.979982	-0.672443	-0.307538	1.23759	2.47519	N
FC25	Female	23.51	24.585	24.105	24.3438	-0.833817	-0.672443	-0.161373	1.11835	2.2367	N
FC12	Female	24.155	24.98	24.835	24.9074	-0.752394	-0.672443	-0.079951	1.05698	2.11396	N
FC26b	Female	22.98	24.465	24.02	24.2415	-1.26148	-0.672443	-0.589035	1.50424	3.00848	G
FC13b	Female	23.35	24.64	24.495	24.5674	-1.21739	-0.672443	-0.54495	1.45897	2.91794	G
FC27	Female	23.595	24.535	24.215	24.3745	-0.779475	-0.672443	-0.107031	1.07701	2.15402	N
FC14	Female	23.83	24.75	24.63	24.6899	-0.859927	-0.672443	-0.187484	1.13878	2.27755	N
FC28	Female	23.05	24.195	23.95	24.0722	-1.02219	-0.672443	-0.349745	1.27434	2.54867	G
84b		24.09	24.845	24.62	24.7322	-0.642244	-0.642244	0	1	2	N
FC29	Female	23.41	23.79	24.015	23.9022	-0.492235	-0.642244	0.150009	0.901245	1.80249	N
FC43	Female	23.6	24.73	24.43	24.5795	-0.979542	-0.642244	-0.337298	1.26339	2.52678	G
FC30	Female	22.81	23.605	23.78	23.6923	-0.882338	-0.642244	-0.240094	1.18107	2.36214	N
FC44	Female	23.63	24.635	24.26	24.4468	-0.816781	-0.642244	-0.174537	1.1286	2.2572	N
FC31b	Female	23.56	23.935	24.24	24.087	-0.527017	-0.642244	0.115227	0.923237	1.84647	N
FC45	Female	23.595	24.93	24.235	24.58	-0.985044	-0.642244	-0.3428	1.26822	2.53643	G
FC32b	Female	23.31	24.115	24.265	24.1899	-0.879884	-0.642244	-0.23764	1.17906	2.35812	N
FC46	Female	23.555	24.62	24.255	24.4368	-0.881819	-0.642244	-0.239574	1.18064	2.36129	N
FC33	Female	23.775	24.035	24.58	24.306	-0.530973	-0.642244	0.111272	0.925772	1.85154	N
FC47b	Female	23.335	25.01	24.18	24.5915	-1.2565	-0.642244	-0.614254	1.53077	3.06153	G
FC34	Female	23.265	23.925	24.11	24.0173	-0.752322	-0.642244	-0.110078	1.07929	2.15857	N
FC48b	Female	23.38	24.715	24.225	24.4688	-1.08877	-0.642244	-0.446529	1.36276	2.72552	G
FC35b	Female	23.94	24.21	24.73	24.4686	-0.528619	-0.642244	0.113625	0.924262	1.84852	N
FC49b	Female	23.505	24.705	24.03	24.3652	-0.860163	-0.642244	-0.217918	1.16305	2.32611	N
FC36b	Female	23.04	23.665	23.97	23.817	-0.777012	-0.642244	-0.134768	1.09792	2.19583	N
FC50	Female	23.005	24.505	23.775	24.1372	-1.13224	-0.642244	-0.489996	1.40444	2.80888	G
FC37b	Female	23.14	23.615	24.185	23.8983	-0.758301	-0.642244	-0.116057	1.08377	2.16754	N
FC51	Female	23.695	25.075	24.495	24.7833	-1.0883	-0.642244	-0.446059	1.36231	2.72463	G
FC38b	Female	23.88	24.565	24.675	24.6199	-0.739939	-0.642244	-0.0976944	1.07006	2.14012	N
FC52	Female	24.38	25.375	24.91	25.1414	-0.761425	-0.642244	-0.119181	1.08612	2.17224	N
FC39b	Female	23.195	23.59	23.965	23.7768	-0.581761	-0.642244	0.0604834	0.958943	1.91789	N
FC53b	Female	23.22	24.44	24.125	24.282	-1.06199	-0.642244	-0.419745	1.33769	2.67538	G
FC40	Female	23.09	24.13	23.975	24.0524	-0.962375	-0.642244	-0.320131	1.24844	2.49689	N
FC54b	Female	24.68	26.235	25.12	25.6714	-0.991447	-0.642244	-0.349203	1.27386	2.54771	G
FC41b	Female	23.52	23.8	24.505	24.1499	-0.629928	-0.642244	0.0123166	0.991499	1.983	N
FC55	Female	23.145	24.51	24.15	24.3293	-1.18433	-0.642244	-0.54209	1.45608	2.91216	G
FC42	Female	23.84	24.475	24.72	24.5972	-0.757195	-0.642244	-0.114951	1.08294	2.16588	N
FC56b	Female	22.89	24.34	23.82	24.0786	-1.1886	-0.642244	-0.546352	1.46039	2.92078	G
a RefMean = Average of RNase P and ALB (Weighed average of the expression level of the two internal control genes)
b dCt =Target - Housekeeping (Difference between the expression level of the Target gene and the two internal control genes)
c Calibrator dCt (It is a known control sample in each plate for the batch to batch variation and as a calibrator which is required in the ΔΔCt method)
d ddCt = Sample dCt - Calibrator dCt (Difference between the expression level of the Target gene and that of the known control)
e 2^-(∆∆Ct) = Fold gene expression (Doubling of the Target gene to obtain relative expression level of Target gene)
f2*2∆∆Ct = Exact copy number (As there are two gene copies, the value has to be multiplied by two in order to obtained the exact copy number)
Note: Sample no 84 is a known control, which is used in each PCR reaction for batch to batch variation and as a calibrator for ΔΔCt method for the calculation of gene copy number.

## Sheet: d
Supplementary Table S2d. Determination of copy numbers of nsv1177513 in SCZ patients samples from Chinese population
Sample ID	Gender	Average of target	Average of RNase P	Average of ALB	RefMeana	dCtb	StCtc	ddCtd	2^(-ddCt)e	2*2^(-ddCt)f	CNV
84b		24.13	24.39	24.195	24.2923	-0.162304	-0.162304	0	1	2	N
P150	Male	24.03	24.065	24.275	24.1698	-0.139772	-0.162304	0.0225324	0.984503	1.96901	N
P218	Male	24.32	24.14	24.28	24.2099	0.110101	-0.162304	0.272406	0.827938	1.65588	N
P151	Male	23.73	23.925	24.055	23.9899	-0.259912	-0.162304	-0.0976076	1.07	2.14	N
P219b	Male	24.07	23.905	24.025	23.9649	0.105075	-0.162304	0.267379	0.830827	1.66165	N
P201	Male	24.22	24.515	24.6	24.5575	-0.337463	-0.162304	-0.175159	1.12909	2.25818	N
P220	Male	24.515	24.255	24.445	24.3498	0.165185	-0.162304	0.32749	0.796922	1.59384	N
P203b	Male	24.06	23.945	24.275	24.1094	-0.0494354	-0.162304	0.112869	0.924747	1.84949	N
P222	Male	24.755	24.325	24.565	24.4447	0.310295	-0.162304	0.472599	0.720665	1.44133	L
P204b	Male	23.855	24.095	24.295	24.1948	-0.339793	-0.162304	-0.177489	1.13091	2.26183	N
P223	Male	24.775	24.39	24.48	24.435	0.340041	-0.162304	0.502346	0.705958	1.41192	L
P205	Male	24.41	24.24	24.45	24.3448	0.0652264	-0.162304	0.227531	0.854095	1.70819	N
P228	Male	24.83	24.485	24.475	24.48	0.350001	-0.162304	0.512305	0.701101	1.4022	L
P206b	Male	23.945	24.285	24.49	24.3873	-0.442285	-0.162304	-0.27998	1.21418	2.42836	N
231	Male	24.125	24.125	24.195	24.16	-0.0349746	-0.162304	0.12733	0.915524	1.83105	N
P207b	Male	23.79	23.955	24.12	24.0374	-0.247358	-0.162304	-0.0850541	1.06073	2.12146	N
P233b	Male	24.585	24.145	24.43	24.2871	0.297918	-0.162304	0.460222	0.726874	1.45375	L
213	Male	23.865	24.56	24.46	24.5099	-0.644949	-0.162304	-0.482645	1.3973	2.79461	G
P235	Male	24.15	24.73	24.42	24.5745	-0.424511	-0.162304	-0.262207	1.19931	2.39862	N
P217	Male	23.645	23.845	24.085	23.9647	-0.3197	-0.162304	-0.157395	1.11527	2.23054	N
P239	Male	24.27	24.655	24.285	24.4693	-0.199301	-0.162304	-0.0369963	1.02598	2.05195	N
84b		24.665	24.015	24.265	24.1397	0.525324	0.525324	0	1	2	N
P241	Male	24.725	24.34	24.54	24.4398	0.285205	0.525324	-0.240119	1.18109	2.36218	N
P310	Male	24.915	24.625	24.775	24.6999	0.215114	0.525324	-0.31021	1.23989	2.47978	N
P249	Male	23.93	23.985	24.18	24.0823	-0.152303	0.525324	-0.677626	1.59951	3.19901	G
P311	Male	24.67	24.22	24.37	24.2949	0.375116	0.525324	-0.150208	1.10973	2.21946	N
P253	Male	24.975	24.69	24.535	24.6124	0.362622	0.525324	-0.162702	1.11938	2.23876	N
P312	Male	24.95	24.59	24.61	24.6	0.350002	0.525324	-0.175322	1.12922	2.25843	N
P301b	Male	24.23	24.19	24.165	24.1775	0.0525032	0.525324	-0.47282	1.38782	2.77564	G
P313b	Male	24.55	24.655	24.575	24.615	-0.0649675	0.525324	-0.590291	1.50555	3.0111	G
P303	Male	24.7	24.93	24.52	24.7242	-0.0241501	0.525324	-0.549474	1.46355	2.9271	G
P577b	Male	24.975	24.34	24.57	24.4547	0.52027	0.525324	-0.00505324	1.00351	2.00702	N
P304	Male	24.71	24.565	24.66	24.6125	0.0975458	0.525324	-0.427778	1.34516	2.69032	G
P578b	Male	24.91	24.595	24.615	24.605	0.305002	0.525324	-0.220322	1.16499	2.32999	N
P305	Male	24.255	24.13	24.48	24.3044	-0.04937	0.525324	-0.574694	1.48936	2.97872	G
P579	Male	24.21	24.655	24.445	24.5498	-0.339775	0.525324	-0.865099	1.82146	3.64293	G
P306b	Male	24.61	24.44	24.52	24.48	0.130033	0.525324	-0.395291	1.31521	2.63042	G
P580b	Male	24.595	24.505	24.47	24.4875	0.107506	0.525324	-0.417817	1.3359	2.67181	G
P307	Male	24.585	24.085	24.385	24.2345	0.350464	0.525324	-0.174859	1.12885	2.25771	N
P581b	Male	24.045	24.04	24.15	24.0949	-0.0499372	0.525324	-0.575261	1.48995	2.97989	G
P308	Male	24.285	24.565	24.46	24.5124	-0.227444	0.525324	-0.752767	1.68502	3.37004	G
P402b	Male	24.375	24.37	23.915	24.1414	0.233572	0.525324	-0.291752	1.22413	2.44825	N
84b		25.725	24.575	24.62	24.5975	1.12751	1.12751	0	1	2	N
P404	Male	24.97	24.84	25.005	24.9224	0.0476365	1.12751	-1.07987	2.11385	4.2277	G
P601	Male	25.21	24.325	24.455	24.3899	0.820087	1.12751	-0.307424	1.2375	2.47499	N
P413	Male	24.735	24.785	24.72	24.7525	-0.0174787	1.12751	-1.14499	2.21144	4.42289	G
P602	Male	25.3	24.59	24.605	24.5975	0.702501	1.12751	-0.425009	1.34258	2.68516	G
P420b	Male	24.735	24.72	24.87	24.7949	-0.0598866	1.12751	-1.1874	2.27741	4.55483	G
P603	Male	24.805	24.105	24.23	24.1674	0.637581	1.12751	-0.489929	1.40438	2.80875	G
P423b	Male	23.59	24.02	24.02	24.02	-0.43	1.12751	-1.55751	2.94345	5.88691	G
P604b	Male	25.215	24.725	24.565	24.6449	0.57013	1.12751	-0.55738	1.47159	2.94319	G
P426	Male	24.92	24.63	25.02	24.8242	0.0957659	1.12751	-1.03174	2.04449	4.08899	G
P605	Male	24.9	24.13	24.46	24.2944	0.60556	1.12751	-0.52195	1.43589	2.87179	G
P430	Male	24.205	24.295	24.475	24.3848	-0.179834	1.12751	-1.30734	2.47486	4.94971	G
P608	Male	25.545	24.72	24.615	24.6674	0.877556	1.12751	-0.249954	1.18917	2.37834	N
P431	Male	24.845	24.57	24.78	24.6748	0.170223	1.12751	-0.957287	1.94166	3.88331	G
P609	Male	27.1	25.915	25.57	25.7419	1.35808	1.12751	0.230568	0.852299	1.7046	N
P439b	Male	23.97	24.075	24.29	24.1823	-0.212261	1.12751	-1.33977	2.53111	5.06222	G
P6110b	Male	24.875	24.265	24.615	24.4394	0.435627	1.12751	-0.691884	1.61539	3.23078	G
P448	Male	24.885	24.805	24.92	24.8624	0.0225665	1.12751	-1.10494	2.1509	4.30181	G
P611	Male	25.23	24.87	24.655	24.7623	0.467733	1.12751	-0.659777	1.57984	3.15968	G
P450	Male	24.02	24.11	24.465	24.2869	-0.266851	1.12751	-1.39436	2.62872	5.25744	G
P612b	Male	26.295	25.205	25.175	25.19	1.105	1.12751	-0.0225058	1.01572	2.03144	N
84b		24.065	23.57	23.69	23.6299	0.435076	0.435076	0	1	2	N
P645B	Male	24.2	23.735	23.545	23.6398	0.560191	0.435076	0.125115	0.916931	1.83386	N
P659	Male	23.07	23.485	23.655	23.5698	-0.499847	0.435076	-0.934923	1.91179	3.82358	G
P646	Male	23.585	23.52	23.685	23.6024	-0.0173558	0.435076	-0.452432	1.36834	2.73669	G
P660	Male	23.445	23.705	24.07	23.8868	-0.441803	0.435076	-0.876879	1.8364	3.6728	G
P650b	Male	24.515	24.005	23.765	23.8847	0.630301	0.435076	0.195225	0.873437	1.74687	N
P665b	Male	23.605	23.605	23.77	23.6874	-0.0823563	0.435076	-0.517433	1.43141	2.86281	G
P651	Male	23.82	23.66	23.765	23.7124	0.107558	0.435076	-0.327518	1.25485	2.50971	G
P666	Male	23.17	23.55	23.735	23.6423	-0.472319	0.435076	-0.907395	1.87566	3.75131	G
P652	Male	23.795	23.635	23.805	23.7198	0.0751523	0.435076	-0.359924	1.28336	2.56672	G
P667	Male	23.64	23.73	23.81	23.77	-0.129966	0.435076	-0.565043	1.47943	2.95886	G
P654	Male	23.755	23.75	23.94	23.8448	-0.0898108	0.435076	-0.524887	1.43882	2.87764	G
P671b	Male	23.64	23.875	23.695	23.7848	-0.14483	0.435076	-0.579906	1.49475	2.9895	G
P655	Male	23.95	23.62	23.895	23.7571	0.192898	0.435076	-0.242178	1.18278	2.36555	N
P672	Male	23.71	23.965	23.465	23.7137	-0.00368223	0.435076	-0.438758	1.35544	2.71087	G
P656	Male	23.04	23.08	23.82	23.4471	-0.407081	0.435076	-0.842157	1.79273	3.58546	G
P675	Male	23.65	24.055	23.61	23.8315	-0.181461	0.435076	-0.616538	1.53319	3.06638	G
P657	Male	23.605	23.52	23.365	23.4424	0.162628	0.435076	-0.272448	1.20786	2.41571	N
P676	Male	22.7	23.275	23.875	23.5731	-0.873091	0.435076	-1.30817	2.47627	4.95254	G
P658	Male	23.97	24	23.665	23.8319	0.138089	0.435076	-0.296988	1.22858	2.45715	N
P678b	Male	23.165	23.72	23.69	23.705	-0.539995	0.435076	-0.975071	1.96574	3.93148	G
84b		24.175	24.55	24.315	24.4322	-0.257217	-0.257217	0	1	2	N
P344	Male	23.68	24.005	24.055	24.03	-0.349987	-0.257217	-0.0927695	1.06642	2.13283	N
P359	Male	24.17	24.2	24.24	24.22	-0.0499917	-0.257217	0.207226	0.866201	1.7324	N
P346b	Male	23.91	24.11	24.13	24.12	-0.209998	-0.257217	0.0472195	0.9678	1.9356	N
P360b	Male	23.96	24.2	24.14	24.17	-0.209981	-0.257217	0.0472361	0.967789	1.93558	N
P347	Male	24.13	24.51	24.51	24.51	-0.38	-0.257217	-0.122783	1.08883	2.17767	N
P61	Male	23.815	23.97	24.23	24.0996	-0.284649	-0.257217	-0.0274319	1.0192	2.03839	N
P349	Male	23.76	24.575	24.17	24.3717	-0.611659	-0.257217	-0.354441	1.27849	2.55698	G
P362b	Male	23.405	23.61	23.755	23.6824	-0.277389	-0.257217	-0.0201716	1.01408	2.02816	N
P350	Male	23.93	24.225	24.345	24.2849	-0.354926	-0.257217	-0.0977084	1.07007	2.14014	N
P363	Male	23.865	23.87	23.86	23.865	5.2378e-07	-0.257217	0.257218	0.8367	1.6734	N
P351b	Male	25.555	25.59	25.475	25.5324	0.0225647	-0.257217	0.279782	0.823715	1.64743	N
P364b	Male	23.925	24.07	24	24.035	-0.109975	-0.257217	0.147243	0.902974	1.80595	N
P355	Male	23.795	23.925	24.17	24.0472	-0.252188	-0.257217	0.00502947	0.99652	1.99304	N
P501	Male	24.64	24.975	24.29	24.6301	0.00988124	-0.257217	0.267099	0.830989	1.66198	N
P356	Male	23.8	23.865	24.16	24.012	-0.212047	-0.257217	0.0451705	0.969175	1.93835	N
P502b	Male	24.17	24.16	24.165	24.1625	0.00750013	-0.257217	0.264718	0.832362	1.66472	N
P357	Male	23.98	24.055	24.435	24.2443	-0.264256	-0.257217	-0.00703805	1.00489	2.00978	N
P503	Male	24.375	24.33	24.43	24.3799	-0.00494873	-0.257217	0.252269	0.839575	1.67915	N
P358b	Male	23.8	24.065	24.235	24.1499	-0.34985	-0.257217	-0.092633	1.06631	2.13263	N
P504b	Male	24.655	24.77	24.76	24.765	-0.109999	-0.257217	0.147218	0.90299	1.80598	N
84b		25.31	24.55	24.445	24.4974	0.812556	0.812556	0	1	2	N
P505	Male	23.78	24.09	24.115	24.1025	-0.322497	0.812556	-1.13505	2.19627	4.39253	G
P522	Male	25.23	24.7	24.68	24.69	0.540002	0.812556	-0.272554	1.20794	2.41589	N
P507	Male	24.665	24.68	24.565	24.6224	0.0425671	0.812556	-0.769989	1.70526	3.41051	G
P525b	Male	24.76	24.63	24.535	24.5825	0.177546	0.812556	-0.63501	1.55295	3.1059	G
P508b	Male	24.135	24.555	24.575	24.565	-0.429998	0.812556	-1.24255	2.36617	4.73234	G
P526	Male	25.015	24.54	24.58	24.56	0.455008	0.812556	-0.357548	1.28125	2.56249	G
P510b	Male	23.815	24.505	24.255	24.3797	-0.56468	0.812556	-1.37724	2.5977	5.1954	G
P527	Male	25.055	24.45	24.66	24.5548	0.500224	0.812556	-0.312332	1.24171	2.48343	N
P514b	Male	23.99	24.35	24.19	24.2699	-0.279868	0.812556	-1.09242	2.13232	4.26464	G
P529	Male	24.825	24.215	24.46	24.3372	0.487808	0.812556	-0.324748	1.25245	2.50489	G
P517b	Male	23.86	24.32	24.21	24.2649	-0.404938	0.812556	-1.21749	2.32542	4.65085	G
P530	Male	24.31	24.265	24.235	24.25	0.0600046	0.812556	-0.752552	1.68477	3.36954	G
P518b	Male	24.16	24.755	24.625	24.6899	-0.529914	0.812556	-1.34247	2.53585	5.0717	G
P531	Male	24.195	23.955	24.21	24.0822	0.112838	0.812556	-0.699719	1.62419	3.24838	G
P519	Male	24.63	24.66	24.34	24.4995	0.130522	0.812556	-0.682034	1.6044	3.2088	G
P532b	Male	24.75	24.655	24.54	24.5974	0.152567	0.812556	-0.659989	1.58007	3.16014	G
P520	Male	24.12	24.735	24.445	24.5896	-0.469572	0.812556	-1.28213	2.43198	4.86395	G
P533b	Male	24.895	24.45	24.525	24.4875	0.407529	0.812556	-0.405028	1.32411	2.64823	G
P521b	Male	24.44	24.565	24.305	24.4347	0.00534582	0.812556	-0.80721	1.74982	3.49965	G
P534b	Male	24.555	24.095	24.25	24.1724	0.382624	0.812556	-0.429932	1.34717	2.69434	G
84b		24.87	24.25	24.48	24.3647	0.505271	0.505271	0	1	2	N
P535	Male	24.8	24.165	24.65	24.4063	0.393705	0.505271	-0.111567	1.0804	2.1608	N
P550	Male	24.49	24.965	25.705	25.3323	-0.842298	0.505271	-1.34757	2.54483	5.08966	G
P536	Male	24.435	24.15	24.525	24.3368	0.0982223	0.505271	-0.407049	1.32597	2.65194	G
P551	Male	24.4	24.21	25.7	24.9439	-0.543877	0.505271	-1.04915	2.06931	4.13862	G
P539	Male	24.33	23.83	24.52	24.1725	0.157462	0.505271	-0.34781	1.27263	2.54525	G
P554	Male	24.2	24.5	25.475	24.9827	-0.782744	0.505271	-1.28802	2.44192	4.88384	G
P540b	Male	24.37	24.065	24.545	24.3038	0.066185	0.505271	-0.439086	1.35575	2.71149	G
P555	Male	24.365	24.12	25.67	24.8829	-0.517934	0.505271	-1.02321	2.03243	4.06486	G
P541	Male	24.925	24.065	24.61	24.336	0.589026	0.505271	0.0837542	0.943599	1.8872	N
P557b	Male	24.16	23.96	25.52	24.7277	-0.567701	0.505271	-1.07297	2.10376	4.20753	G
P544	Male	24.54	23.745	24.16	23.9516	0.588399	0.505271	0.0831274	0.944009	1.88802	N
P558b	Male	24.47	24.105	25.695	24.8873	-0.417305	0.505271	-0.922577	1.8955	3.791	G
P545b	Male	24.05	23.845	24.16	24.002	0.0480167	0.505271	-0.457255	1.37293	2.74585	G
P559	Male	23.855	23.96	25.55	24.7422	-0.887231	0.505271	-1.3925	2.62534	5.25067	G
P546	Male	23.995	24.075	24.29	24.1823	-0.187261	0.505271	-0.692532	1.61612	3.23224	G
P560	Male	24.295	24.265	25.455	24.8529	-0.557879	0.505271	-1.06315	2.08949	4.17898	G
P547	Male	24.15	24.05	24.245	24.1473	0.00269684	0.505271	-0.502575	1.41674	2.83348	G
P562	Male	24.015	24	25.19	24.5878	-0.572802	0.505271	-1.07807	2.11121	4.22243	G
P548	Male	24.565	23.795	24.215	24.0041	0.560919	0.505271	0.0556472	0.962163	1.92433	N
P563	Male	24.12	24.055	25.115	24.5793	-0.459287	0.505271	-0.964558	1.95147	3.90293	G
84b		24.27	24	24.14	24.0699	0.200102	0.200102	0	1	2	N
P101	Male	24	24.195	24.13	24.1625	-0.162478	0.200102	-0.36258	1.28572	2.57145	G
P117	Male	23.78	23.845	23.995	23.9199	-0.139882	0.200102	-0.339984	1.26574	2.53149	G
P102b	Male	23.945	24.13	24.185	24.1575	-0.212484	0.200102	-0.412586	1.33107	2.66214	G
P123	Male	23.665	23.83	23.89	23.86	-0.194981	0.200102	-0.395083	1.31502	2.63004	G
P103	Male	24.2	23.93	24.295	24.1118	0.0881907	0.200102	-0.111911	1.08066	2.16132	N
P125	Male	24.13	23.825	24.075	23.9497	0.180326	0.200102	-0.0197756	1.0138	2.0276	N
P104	Male	24.14	24.06	24.085	24.0725	0.0675032	0.200102	-0.132599	1.09627	2.19253	N
P126	Male	23.85	23.815	23.955	23.8849	-0.0348974	0.200102	-0.234999	1.17691	2.35381	N
P105	Male	24.61	24.555	24.47	24.5125	0.0975368	0.200102	-0.102565	1.07368	2.14736	N
P129b	Male	24.22	23.74	23.965	23.8522	0.367765	0.200102	0.167664	0.890283	1.78057	N
P107	Male	23.91	23.95	24.29	24.1194	-0.209401	0.200102	-0.409503	1.32823	2.65646	G
P132	Male	24.415	24.54	24.265	24.4021	0.0128874	0.200102	-0.187214	1.13856	2.27713	N
P109	Male	24.485	24.1	24.2	24.1499	0.335052	0.200102	0.13495	0.910701	1.8214	N
P133	Male	23.725	23.685	23.945	23.8146	-0.0896452	0.200102	-0.289747	1.22243	2.44485	N
P110	Male	25.03	24.62	24.66	24.64	0.390008	0.200102	0.189906	0.876663	1.75333	N
P139b	Male	24.185	24.045	24.265	24.1547	0.0302505	0.200102	-0.169851	1.12494	2.24989	N
P111	Male	24.435	24.025	24.3	24.1621	0.272891	0.200102	0.0727894	0.950798	1.9016	N
P141	Male	23.995	24.03	24.205	24.1173	-0.122341	0.200102	-0.322443	1.25045	2.50089	G
P113b	Male	24.05	23.985	24.325	24.1544	-0.104402	0.200102	-0.304504	1.23499	2.46999	N
P143	Male	23.61	23.755	23.96	23.8573	-0.24728	0.200102	-0.447382	1.36356	2.72713	G
84b		25.07	24.045	24.14	24.0925	0.977547	0.977547	0	1	2	N
P112	Female	24.5	25.595	25.425	25.5099	-1.00986	0.977547	-1.98741	3.96523	7.93046	G
P136	Female	24.305	24.27	24.265	24.2675	0.0375001	0.977547	-0.940047	1.91859	3.83718	G
P7109	Female	24.045	24.49	24.315	24.4023	-0.357343	0.977547	-1.33489	2.52256	5.04512	G
P140	Female	24.09	24.945	24.56	24.7518	-0.661751	0.977547	-1.6393	3.11514	6.23029	G
P7108	Female	24.095	24.14	24.325	24.2323	-0.137323	0.977547	-1.11487	2.16576	4.33151	G
P142	Female	23.795	24.63	24.46	24.5449	-0.749853	0.977547	-1.7274	3.3113	6.62261	G
P116b	Female	24.095	24.465	24.515	24.49	-0.394987	0.977547	-1.37253	2.58925	5.1785	G
P144	Female	24.05	24.13	24.32	24.2248	-0.174814	0.977547	-1.15236	2.22277	4.44555	G
P121b	Female	24.045	23.975	24.07	24.0225	0.022547	0.977547	-0.955	1.93858	3.87716	G
P145b	Female	23.99	24.105	23.99	24.0474	-0.0574313	0.977547	-1.03498	2.04908	4.09817	G
P124	Female	24.315	24.62	24.585	24.6025	-0.287494	0.977547	-1.26504	2.40334	4.80668	G
P147	Female	23.675	23.965	24.49	24.2261	-0.551078	0.977547	-1.52862	2.88511	5.77021	G
P131b	Female	23.87	24.215	24.485	24.3496	-0.479626	0.977547	-1.45717	2.7457	5.49139	G
P149	Female	24.05	24.215	24.52	24.367	-0.317023	0.977547	-1.29457	2.45304	4.90608	G
84b		23.395	23.595	23.63	23.6125	-0.217494	-0.217494	0	1	2	N
P153	Female	23.45	23.575	23.765	23.6698	-0.219809	-0.217494	-0.00231584	1.00161	2.00321	N
P215	Female	22.905	23.75	23.78	23.765	-0.859995	-0.217494	-0.642502	1.56103	3.12207	G
P154b	Female	23.585	23.695	23.82	23.7574	-0.172418	-0.217494	0.0450757	0.969239	1.93848	N
P216b	Female	22.31	23.13	23.39	23.2596	-0.949637	-0.217494	-0.732143	1.6611	3.32221	G
P202	Female	23.13	23.315	23.67	23.4918	-0.361829	-0.217494	-0.144336	1.10522	2.21044	N
P221	Female	23.18	23.76	23.875	23.8174	-0.637431	-0.217494	-0.419937	1.33787	2.67574	G
P208b	Female	23.245	23.74	23.755	23.7475	-0.502499	-0.217494	-0.285005	1.21841	2.43683	N
P224b	Female	23.98	24.265	24.22	24.2425	-0.26249	-0.217494	-0.044996	1.03168	2.06336	N
P209	Female	23.165	23.705	23.71	23.7075	-0.5425	-0.217494	-0.325006	1.25267	2.50534	G
P226	Female	25.57	24.755	24.905	24.8299	0.740113	-0.217494	0.957607	0.51491	1.02982	L
P210	Female	22.78	23.59	23.375	23.4823	-0.702254	-0.217494	-0.48476	1.39935	2.79871	G
P227	Female	23.08	23.065	23.295	23.1797	-0.0997147	-0.217494	0.117779	0.921605	1.84321	N
P212b	Female	23.625	24.295	23.94	24.1168	-0.491847	-0.217494	-0.274353	1.20945	2.4189	N
P229b	Female	24.15	23.63	23.91	23.7696	0.380412	-0.217494	0.597906	0.660712	1.32142	L
84b		24.36	24.22	24.235	24.2275	0.132501	0.132501	0	1	2	N
P790b	Female	24.69	24.085	24.585	24.3337	0.356284	0.132501	0.223783	0.856317	1.71263	N
P784b	Female	24.02	23.785	23.845	23.815	0.205019	0.132501	0.0725177	0.950977	1.90195	N
P447	Female	24.215	24.245	24.44	24.3423	-0.127305	0.132501	-0.259806	1.19732	2.39464	N
P782b	Female	24.2	24.55	24.415	24.4824	-0.282407	0.132501	-0.414908	1.33321	2.66643	G
P456	Female	24.115	24.625	24.575	24.6	-0.484987	0.132501	-0.617488	1.5342	3.0684	G
P781b	Female	24.585	24.18	24.115	24.1475	0.437522	0.132501	0.305021	0.809431	1.61886	N
P457b	Female	24.51	24.45	24.285	24.3674	0.14264	0.132501	0.0101385	0.992997	1.98599	N
P708B	Female	24.525	24.485	24.485	24.485	0.04	0.132501	-0.0925012	1.06622	2.13243	N
P788	Female	24.34	24.54	24.525	24.5325	-0.192499	0.132501	-0.325	1.25266	2.50533	G
P709	Female	24.275	24.33	24.25	24.29	-0.0149671	0.132501	-0.147468	1.10762	2.21525	N
P787b	Female	23.735	23.925	23.995	23.96	-0.224974	0.132501	-0.357476	1.28118	2.56236	G
P710B	Female	24.555	24.78	24.49	24.6346	-0.0795733	0.132501	-0.212074	1.15835	2.31671	N
P785	Female	23.375	23.645	23.825	23.7348	-0.359829	0.132501	-0.492331	1.40672	2.81343	G
84b		24.46	24.11	24.15	24.13	0.330008	0.330008	0	1	2	N
P708Ab	Female	24.165	24.36	24.18	24.2698	-0.104833	0.330008	-0.434841	1.35176	2.70352	G
P716	Female	24.215	24.12	24.25	24.1849	0.0300873	0.330008	-0.299921	1.23108	2.46215	N
P309A	Female	24.865	25.085	24.585	24.8337	0.0312583	0.330008	-0.29875	1.23008	2.46016	N
P717	Female	24.285	24.06	24.325	24.1921	0.0928628	0.330008	-0.237145	1.17866	2.35732	N
P710A	Female	24.015	24.31	24.16	24.2349	-0.219884	0.330008	-0.549892	1.46398	2.92795	G
P718	Female	23.97	23.685	23.99	23.837	0.132988	0.330008	-0.19702	1.14633	2.29266	N
P711A	Female	24.48	24.535	24.175	24.3543	0.125665	0.330008	-0.204343	1.15216	2.30432	N
P719b	Female	24.265	24.1	24.165	24.1325	0.132522	0.330008	-0.197486	1.1467	2.2934	N
P713b	Female	23.76	24.05	24.04	24.045	-0.284999	0.330008	-0.615008	1.53157	3.06313	G
P721	Female	23.79	23.8	24.09	23.9446	-0.154561	0.330008	-0.484569	1.39917	2.79834	G
P714	Female	23.92	24.175	24.005	24.0899	-0.16985	0.330008	-0.499858	1.41407	2.82815	G
P722	Female	24.485	24.465	24.47	24.4675	0.0175001	0.330008	-0.312508	1.24186	2.48373	N
P715	Female	23.92	24.275	24.165	24.2199	-0.299938	0.330008	-0.629946	1.54751	3.09501	G
P723	Female	23.705	23.785	24.02	23.9022	-0.197211	0.330008	-0.527219	1.44115	2.8823	G
84b		24.68	24.3	24.445	24.3724	0.307608	0.307608	0	1	2	N
P778	Female	24.46	24.505	24.225	24.3646	0.0954022	0.307608	-0.212206	1.15846	2.31692	N
P770	Female	23.465	23.99	24.04	24.015	-0.549987	0.307608	-0.857595	1.81201	3.62403	G
P764b	Female	24.18	24.08	24.335	24.2072	-0.0271642	0.307608	-0.334772	1.26118	2.52236	G
P771	Female	23.81	24.085	23.935	24.0099	-0.199883	0.307608	-0.507491	1.42158	2.84315	G
P765b	Female	23.895	23.855	24.005	23.9299	-0.0348825	0.307608	-0.34249	1.26794	2.53589	G
P773b	Female	24.795	24.43	24.525	24.4775	0.317546	0.307608	0.00993826	0.993135	1.98627	N
P766b	Female	23.62	23.825	24.025	23.9248	-0.304791	0.307608	-0.612399	1.5288	3.0576	G
P774	Female	24.52	24.555	24.315	24.4347	0.0852947	0.307608	-0.222313	1.1666	2.33321	N
P777	Female	24.155	24.16	24.23	24.195	-0.0399747	0.307608	-0.347583	1.27243	2.54485	G
P428r	Female	24.39	24.15	24.435	24.2921	0.097918	0.307608	-0.20969	1.15644	2.31288	N
P768	Female	24.105	24.12	24.145	24.1325	-0.0274968	0.307608	-0.335105	1.26147	2.52294	G
P711B	Female	23.785	24.06	24.13	24.095	-0.309975	0.307608	-0.617582	1.5343	3.0686	G
P769	Female	23.76	23.715	23.965	23.8397	-0.0796723	0.307608	-0.38728	1.30793	2.61585	G
P792r	Female	24.02	23.92	24.16	24.0397	-0.0197005	0.307608	-0.327308	1.25467	2.50934	G
84b		25.71	24.745	24.51	24.6272	1.08278	1.08278	0	1	2	N
P230	Female	24.54	24.245	24.09	24.1674	0.372624	1.08278	-0.710156	1.63598	3.27196	G
P242	Female	24.06	24.455	24.225	24.3397	-0.279728	1.08278	-1.36251	2.57132	5.14264	G
P232	Female	24.48	24.465	24.53	24.4975	-0.0174784	1.08278	-1.10026	2.14393	4.28786	G
P243	Female	24.465	24.655	24.04	24.3456	0.119442	1.08278	-0.963338	1.94982	3.89963	G
P234	Female	24.24	24.645	24.12	24.3811	-0.141087	1.08278	-1.22387	2.33572	4.67144	G
P246	Female	24.965	24.95	24.565	24.7568	0.208248	1.08278	-0.874532	1.83341	3.66683	G
P236	Female	24.77	24.885	24.495	24.6892	0.0807701	1.08278	-1.00201	2.00279	4.00558	G
P250b	Female	24.495	24.32	24.045	24.1821	0.312891	1.08278	-0.769889	1.70514	3.41028	G
P237b	Female	23.895	23.965	23.805	23.8849	0.010134	1.08278	-1.07265	2.10329	4.20658	G
P256	Female	24.745	24.68	24.485	24.5823	0.162693	1.08278	-0.920087	1.89223	3.78446	G
P238	Female	24.765	24.53	24.585	24.5575	0.207515	1.08278	-0.875265	1.83434	3.66869	G
P257	Female	25.005	24.775	24.325	24.549	0.456031	1.08278	-0.626749	1.54408	3.08816	G
P240b	Female	24.935	24.53	24.315	24.4223	0.512737	1.08278	-0.570044	1.48457	2.96914	G
P258b	Female	25.125	24.865	24.57	24.7171	0.40794	1.08278	-0.67484	1.59642	3.19284	G
84b		24.955	24.505	24.5	24.5025	0.4525	0.4525	0	1	2	N
P798	Female	24.775	24.27	24.55	24.4096	0.365401	0.4525	-0.0870986	1.06223	2.12446	N
P428B	Female	26.085	24.635	24.245	24.4392	1.64578	0.4525	1.19328	0.437308	0.874616	L
P707	Female	24.795	24.26	24.43	24.3449	0.450148	0.4525	-0.00235174	1.00163	2.00326	N
P432b	Female	24.875	24.765	24.155	24.4581	0.416902	0.4525	-0.0355985	1.02498	2.04996	N
P407	Female	24.4	24.48	24.31	24.3949	0.00514808	0.4525	-0.447352	1.36354	2.72707	G
P433	Female	24.535	24.02	24.22	24.1198	0.415207	0.4525	-0.0372928	1.02619	2.05237	N
P415b	Female	24.35	24.01	24.355	24.1819	0.168115	0.4525	-0.284385	1.21789	2.43578	N
P434	Female	24.2	23.725	23.75	23.7375	0.462503	0.4525	0.0100032	0.99309	1.98618	N
P419	Female	24.25	24.26	24.265	24.2625	-0.0124999	0.4525	-0.465	1.38032	2.76063	G
P437	Female	24.47	24.165	24.14	24.1525	0.317503	0.4525	-0.134997	1.09809	2.19618	N
P424	Female	23.58	23.78	23.915	23.8474	-0.267404	0.4525	-0.719905	1.64707	3.29415	G
P795	Female	24.955	24.765	24.545	24.6548	0.300245	0.4525	-0.152255	1.1113	2.22261	N
P425	Female	24.455	24.51	24.47	24.49	-0.0349918	0.4525	-0.487492	1.40201	2.80401	G
P792B	Female	25.48	25.075	24.705	24.8893	0.590688	0.4525	0.138187	0.90866	1.81732	N
84b		25.05	24.42	24.53	24.4749	0.575062	0.575062	0	1	2	N
P742	Female	24.18	24.29	24.455	24.3724	-0.19236	0.575062	-0.767422	1.70223	3.40445	G
P754b	Female	24.835	24.795	24.445	24.6194	0.215622	0.575062	-0.35944	1.28293	2.56586	G
P744	Female	24.3	24.03	24.26	24.1447	0.155274	0.575062	-0.419788	1.33773	2.67546	G
P755b	Female	24.555	24.755	24.34	24.5466	0.00837701	0.575062	-0.566685	1.48112	2.96223	G
P756	Female	24.055	24.06	24.2	24.1299	-0.0748985	0.575062	-0.64996	1.56912	3.13825	G
P780b	Female	24.305	24.665	24.095	24.3783	-0.0733341	0.575062	-0.648396	1.56742	3.13485	G
P747	Female	24.105	23.8	24.22	24.0091	0.0959184	0.575062	-0.479143	1.39392	2.78783	G
P758b	Female	24.63	24.515	24.245	24.3796	0.250374	0.575062	-0.324688	1.25239	2.50479	G
P748	Female	24.175	23.995	24.275	24.1346	0.0404061	0.575062	-0.534656	1.4486	2.89719	G
P775	Female	24.72	24.65	24.2	24.424	0.296036	0.575062	-0.279025	1.21337	2.42675	N
P749	Female	24.295	23.83	24.44	24.1331	0.161927	0.575062	-0.413135	1.33158	2.66315	G
P760b	Female	24.285	23.98	24.045	24.0125	0.272522	0.575062	-0.30254	1.23331	2.46663	N
P753	Female	23.9	23.95	24.005	23.9775	-0.0774842	0.575062	-0.652546	1.57194	3.14388	G
P761	Female	24.73	24.71	24.245	24.4764	0.253604	0.575062	-0.321458	1.24959	2.49918	N
84b		24.625	24.2	24.19	24.195	0.430001	0.430001	0	1	2	N
P724	Female	25.54	24.195	24.31	24.2524	1.28757	0.430001	0.857568	0.551882	1.10376	L
P735	Female	24.65	24.14	24.225	24.1825	0.467537	0.430001	0.0375368	0.974317	1.94863	N
P725	Female	25.185	24.81	24.56	24.6847	0.500316	0.430001	0.070316	0.952429	1.90486	N
P736	Female	24.73	24.45	24.515	24.4825	0.247522	0.430001	-0.182479	1.13483	2.26966	N
P726	Female	25.275	24.485	24.535	24.51	0.765013	0.430001	0.335012	0.792777	1.58555	N
P737	Female	24.44	24.24	24.24	24.24	0.2	0.430001	-0.230001	1.17284	2.34567	N
P727	Female	24.52	24.175	24.18	24.1775	0.3425	0.430001	-0.0875004	1.06253	2.12506	N
P738	Female	24.815	24.29	24.545	24.4172	0.397833	0.430001	-0.0321676	1.02255	2.04509	N
P732	Female	25.075	24.1	24.26	24.1799	0.895132	0.430001	0.465132	0.724405	1.44881	L
P739	Female	24.65	24.68	24.315	24.4968	0.15318	0.430001	-0.276821	1.21152	2.42304	N
P733b	Female	25.065	24.605	24.545	24.575	0.490018	0.430001	0.0600178	0.959252	1.9185	N
P740	Female	24.95	24.505	24.715	24.6098	0.340224	0.430001	-0.0897765	1.06421	2.12841	N
P734b	Female	25.475	24.515	24.525	24.52	0.955001	0.430001	0.525	0.694959	1.38992	L
P741	Female	24.115	23.665	23.965	23.8145	0.300472	0.430001	-0.129528	1.09394	2.18787	N
a RefMean = Average of RNase P and ALB (Weighed average of the expression level of the two internal control genes)
b dCt =Target - Housekeeping (Difference between the expression level of the Target gene and the two internal control genes)
c Calibrator dCt (It is a known control sample in each plate for the batch to batch variation and as a calibrator which is required in the ΔΔCt method)
d ddCt = Sample dCt - Calibrator dCt (Difference between the expression level of the Target gene and that of the known control)
e 2^-(∆∆Ct) = Fold gene expression (Doubling of the Target gene to obtain relative expression level of Target gene)
f2*2∆∆Ct = Exact copy number (As there are two gene copies, the value has to be multiplied by two in order to obtained the exact copy number)
Note: Sample no 84 is a known control, which is used in each PCR reaction for batch to batch variation and as a calibrator for ΔΔCt method for the calculation of gene copy number.

## Sheet: e
Supplementary Table S2e. Determination of copy numbers of esv2730987 in control samples from German population
Sample ID	Gender	Average of target	Average of RNase P	Average of ALB	RefMeana	dCtb	StCtc	ddCtd	2^(-ddCt)e	2*2^(-ddCt)f	CNV
84b		23.395	24.615	24.73	24.6724	-1.27743	-1.27743	0	1	2	N
CBSK68	Male	23.665	24.975	24.935	24.955	-1.28999	-1.27743	-0.012559	1.00874	2.01749	N
C69	Male	25.045	26.25	25.935	26.092	-1.04702	-1.27743	0.230408	0.852394	1.70479	N
C70	Male	24.04	25.18	25.175	25.1775	-1.1375	-1.27743	0.139933	0.907561	1.81512	N
C165	Male	23.995	25.235	25.16	25.1975	-1.20247	-1.27743	0.0749609	0.949368	1.89874	N
C73	Male	23.175	24.12	24.415	24.2671	-1.09205	-1.27743	0.185381	0.879417	1.75883	N
C167	Male	23.46	24.55	24.855	24.702	-1.24203	-1.27743	0.0354037	0.975759	1.95152	N
C76	Male	23.15	24.18	24.45	24.3146	-1.16463	-1.27743	0.112808	0.924786	1.84957	N
C186	Male	23.14	24.555	24.735	24.6448	-1.50484	-1.27743	-0.227403	1.17073	2.34145	N
C77	Male	24.055	25.3	25.145	25.2224	-1.16738	-1.27743	0.110052	0.926555	1.85311	N
C187	Male	24.445	26.185	25.56	25.8706	-1.42561	-1.27743	-0.14818	1.10817	2.21634	N
C80	Male	26.58	28.2	27.69	27.9438	-1.36384	-1.27743	-0.0864035	1.06172	2.12344	N
C194	Male	23.555	24.835	24.99	24.9124	-1.35738	-1.27743	-0.0799465	1.05698	2.11396	N
84b		23.175	24.685	24.72	24.7025	-1.52749	-1.52749	0	1	2	N
CBSK195	Male	24.04	25.445	25.11	25.2769	-1.23695	-1.52749	0.290549	0.817591	1.63518	N
C99005	Male	22.79	23.935	24.115	24.0248	-1.23483	-1.52749	0.292662	0.816394	1.63279	N
C197	Male	23.23	24.895	24.42	24.6564	-1.42636	-1.52749	0.101138	0.932298	1.8646	N
C99006	Male	22.975	24.14	24.32	24.2298	-1.25483	-1.52749	0.272661	0.827791	1.65558	N
C198	Male	23.525	24.49	24.635	24.5624	-1.03739	-1.52749	0.490101	0.711975	1.42395	L
C99070	Male	23.14	24.665	24.845	24.7548	-1.61484	-1.52749	-0.0873426	1.06241	2.12482	N
C199	Male	23.66	24.565	24.67	24.6174	-0.957444	-1.52749	0.57005	0.673594	1.34719	L
C99011	Male	23.475	24.31	24.48	24.3949	-0.919852	-1.52749	0.607642	0.656269	1.31254	L
C99001	Male	23.435	24.585	24.655	24.62	-1.18498	-1.52749	0.342519	0.788663	1.57733	N
C99016	Male	23.19	24.68	24.935	24.8072	-1.61717	-1.52749	-0.0896785	1.06413	2.12827	N
C99003	Male	23.255	24.68	24.595	24.6375	-1.38246	-1.52749	0.14503	0.90436	1.80872	N
C99017	Male	23.125	24.48	24.345	24.4124	-1.28741	-1.52749	0.240087	0.846694	1.69339	N
C99004	Male	23.3	24.55	24.6	24.575	-1.27499	-1.52749	0.252507	0.839437	1.67887	N
C99018	Male	23.5	24.925	24.98	24.9525	-1.45248	-1.52749	0.075009	0.949336	1.89867	N
84b		24.02	25.105	24.975	25.0399	-1.01992	-1.01992	0	1	2	N
C99019	Male	23.755	24.74	24.83	24.785	-1.02996	-1.01992	-0.0100435	1.00699	2.01397	N
C99031b	Male	23.67	24.815	24.71	24.7624	-1.09244	-1.01992	-0.0725287	1.05156	2.10312	N
C99027	Male	23.6	25.08	24.89	24.9848	-1.38482	-1.01992	-0.364904	1.2878	2.57559	G
C99023	Male	24.115	24.945	24.975	24.96	-0.844995	-1.01992	0.17492	0.885817	1.77163	N
C99020	Male	23.68	24.87	24.76	24.8149	-1.13494	-1.01992	-0.115023	1.08299	2.16599	N
C99024b	Male	24.07	25.595	25.03	25.3109	-1.24092	-1.01992	-0.221008	1.16555	2.3311	N
C99028b	Male	23.82	25.315	24.895	25.1041	-1.28412	-1.01992	-0.264206	1.20097	2.40195	N
C99025	Male	23.895	24.975	24.955	24.965	-1.07	-1.01992	-0.0500824	1.03532	2.07065	N
C99021b	Male	23.61	24.835	24.91	24.8725	-1.26247	-1.01992	-0.242556	1.18309	2.36617	N
C99034	Male	24.26	25.39	25.25	25.3199	-1.0599	-1.01992	-0.0399876	1.0281	2.05621	N
C99029b	Male	23.73	25.25	24.91	25.0794	-1.34942	-1.01992	-0.329508	1.25658	2.51317	G
C99033	Male	24.235	25.325	25.18	25.2524	-1.0174	-1.01992	0.00251971	0.998255	1.99651	N
C99022b	Male	24.09	25.445	25.15	25.2971	-1.20707	-1.01992	-0.187154	1.13852	2.27703	N
C99036	Male	23.945	25.065	25.06	25.0625	-1.1175	-1.01992	-0.0975842	1.06998	2.13996	N
84b		23.56	24.99	24.795	24.8923	-1.33231	-1.33231	0	1	2	N
C99039	Male	23.525	24.76	24.825	24.7925	-1.26748	-1.33231	0.0648304	0.956058	1.91212	N
C99055b	Male	23.53	24.945	24.545	24.7442	-1.21419	-1.33231	0.118117	0.921389	1.84278	N
C99044b	Male	23.49	24.15	24.985	24.564	-1.07395	-1.33231	0.258357	0.83604	1.67208	N
C99056b	Male	23.48	25.23	24.955	25.0921	-1.61212	-1.33231	-0.279814	1.21404	2.42808	N
C99049b	Male	23.65	24.73	25.02	24.8746	-1.22458	-1.33231	0.107732	0.928046	1.85609	N
C99058b	Male	23.865	25.155	25	25.0774	-1.21238	-1.33231	0.119929	0.920233	1.84047	N
C99046	Male	23.435	24.57	24.715	24.6424	-1.20739	-1.33231	0.124916	0.917058	1.83412	N
C99057b	Male	23.795	25.55	25.05	25.2988	-1.50376	-1.33231	-0.171456	1.12619	2.25239	N
C99037	Male	23.795	24.9	25.165	25.0321	-1.23715	-1.33231	0.0951597	0.936169	1.87234	N
C99047b	Male	23.765	25.175	24.905	25.0396	-1.27464	-1.33231	0.057673	0.960813	1.92163	N
C99038b	Male	23.875	24.855	25.065	24.9598	-1.08478	-1.33231	0.24753	0.842337	1.68467	N
C99051b	Male	23.91	25.605	25.195	25.3992	-1.48917	-1.33231	-0.156864	1.11486	2.22972	N
C99041	Male	23.825	25.045	25.095	25.07	-1.24499	-1.33231	0.0873215	0.941269	1.88254	N
C99053b	Male	24.27	25.715	25.24	25.4764	-1.20639	-1.33231	0.125916	0.916422	1.83284	N
84b		23.48	23.535	24.71	24.1153	-0.635345	-0.635345	0	1	2	N
GMCBSK01	Male	22.675	22.9	24.09	23.4875	-0.812465	-0.635345	-0.17712	1.13062	2.26125	N
CBSK19b	Male	23.695	23.62	24.795	24.2004	-0.50537	-0.635345	0.129975	0.913847	1.82769	N
CBSK011	Male	23.115	23.605	24.745	24.1683	-1.05328	-0.635345	-0.417935	1.33601	2.67203	G
CBSK06b	Male	23.73	23.985	24.87	24.4235	-0.693492	-0.635345	-0.0581471	1.04113	2.08226	N
CBSK03	Male	22.61	22.885	23.99	23.431	-0.820987	-0.635345	-0.185642	1.13732	2.27465	N
CBSK20	Male	23.245	23.51	24.62	24.0586	-0.813599	-0.635345	-0.178255	1.13151	2.26303	N
CBSJK16	Male	23.095	23.455	24.56	24.0011	-0.906142	-0.635345	-0.270797	1.20647	2.41295	N
CBSK07	Male	23.27	23.63	24.635	24.1273	-0.857268	-0.635345	-0.221923	1.16629	2.33257	N
CBSK04b	Male	22.725	23.115	24.21	23.6562	-0.931165	-0.635345	-0.29582	1.22758	2.45517	N
CBSK21	Male	23.48	23.63	24.715	24.1664	-0.686412	-0.635345	-0.0510669	1.03603	2.07206	N
CBSK18	Male	22.635	23.055	24.17	23.6059	-0.970918	-0.635345	-0.335573	1.26188	2.52376	G
CBSK09	Male	22.725	23.225	24.115	23.6658	-0.940817	-0.635345	-0.305472	1.23582	2.47165	N
CBSK05b	Male	22.705	23.05	24.155	23.596	-0.891033	-0.635345	-0.255688	1.1939	2.38781	N
CBSK22b	Male	22.74	23.255	24.09	23.6688	-0.928818	-0.635345	-0.293473	1.22559	2.45117	N
84b		23.6	24.53	25.765	25.1399	-1.53992	-1.53992	0	1	2	N
GMCBSK23b	Male	23.4	24.02	24.97	24.4904	-1.09039	-1.53992	0.449523	0.732285	1.46457	L
CBSK39	Male	23.525	24.375	25.335	24.8504	-1.32536	-1.53992	0.214553	0.861813	1.72363	N
CBSK36b	Male	23.53	24.235	25.2	24.7128	-1.18279	-1.53992	0.357127	0.780718	1.56144	N
CBSK29b	Male	24.055	25.1	25.895	25.4944	-1.4394	-1.53992	0.100516	0.932699	1.8654	N
CBSK24	Male	23.315	24.23	24.945	24.5849	-1.2699	-1.53992	0.270017	0.82931	1.65862	N
CBSK46	Male	23.095	23.94	25.54	24.7271	-1.63206	-1.53992	-0.0921446	1.06595	2.13191	N
CBSK37	Male	22.985	23.94	24.865	24.3981	-1.41312	-1.53992	0.126801	0.91586	1.83172	N
CBSK31	Male	22.64	24.02	24.5	24.2588	-1.61881	-1.53992	-0.0788954	1.05621	2.11242	N
CBSK27	Male	23.27	24.065	25.22	24.6357	-1.36573	-1.53992	0.174185	0.886268	1.77254	N
CBSK44	Male	22.78	24.21	25.13	24.6657	-1.88571	-1.53992	-0.345794	1.27085	2.5417	G
CBSK38	Male	23.235	24.24	25.08	24.6564	-1.42142	-1.53992	0.118494	0.921148	1.8423	N
CBSK34b	Male	23.125	24.335	25.2	24.7637	-1.63872	-1.53992	-0.098806	1.07089	2.14177	N
CBSK28	Male	24.1	25.035	25.59	25.311	-1.21098	-1.53992	0.328939	0.796122	1.59224	N
CBSK41	Male	23.68	24.495	25.85	25.1634	-1.48338	-1.53992	0.0565363	0.96157	1.92314	N
84b		22.75	23.66	23.76	23.7099	-0.959947	-0.959947	0	1	2	N
GMCBSK47	Male	22.865	23.675	23.965	23.8196	-0.954559	-0.959947	0.00538861	0.996272	1.99254	N
BSKC66	Male	22.035	23.015	23.24	23.1272	-1.09223	-0.959947	-0.132279	1.09602	2.19205	N
BSKC48	Male	23.095	23.8	23.795	23.7975	-0.7025	-0.959947	0.257447	0.836567	1.67313	N
BSKC67b	Male	21.885	22.75	23.045	22.897	-1.01202	-0.959947	-0.0520776	1.03676	2.07351	N
BSKC49	Male	22.54	23.67	23.79	23.7299	-1.18992	-0.959947	-0.229977	1.17282	2.34563	N
BSKC68	Male	22.27	22.95	23.515	23.2308	-0.960782	-0.959947	-0.000835101	1.00058	2.00116	N
BSKC51b	Male	22.645	23.745	23.655	23.7	-1.05496	-0.959947	-0.09501	1.06807	2.13615	N
BSKC99059b	Male	22.325	23.205	23.515	23.3595	-1.03449	-0.959947	-0.0745385	1.05302	2.10605	N
BSKC53b	Male	22.3	23.21	23.465	23.3372	-1.03715	-0.959947	-0.0772044	1.05497	2.10994	N
BSKC99060	Male	22.685	23.95	23.795	23.8724	-1.18737	-0.959947	-0.227427	1.17075	2.34149	N
BSKC54	Male	22.575	23.585	23.69	23.6374	-1.06244	-0.959947	-0.102494	1.07363	2.14726	N
BSKC99065	Male	22.685	23.615	23.715	23.6649	-0.979947	-0.959947	-0.0199999	1.01396	2.02792	N
BSKC55	Male	22.66	23.6	23.725	23.6624	-1.00242	-0.959947	-0.0424702	1.02988	2.05975	N
BSKC99066b	Male	22.68	23.555	23.72	23.6374	-0.957356	-0.959947	0.00259125	0.998205	1.99641	N
BSKC56b	Male	21.625	22.215	22.865	22.5377	-0.912657	-0.959947	0.0472905	0.967752	1.9355	N
BSKC99067	Male	23.07	23.965	23.975	23.97	-0.899999	-0.959947	0.0599478	0.959299	1.9186	N
BSKC57	Male	22.66	23.22	23.78	23.4983	-0.838332	-0.959947	0.121615	0.919158	1.83832	N
BSKC99068	Male	22.88	23.895	23.93	23.9125	-1.03249	-0.959947	-0.0725463	1.05157	2.10314	N
BSKC58	Male	22.06	22.815	23.225	23.0191	-0.959087	-0.959947	0.000860091	0.999404	1.99881	N
BSKC99069	Male	22.69	23.935	23.805	23.8699	-1.17991	-0.959947	-0.219964	1.1647	2.32941	N
BSKC59	Male	22.71	23.705	23.91	23.8073	-1.09728	-0.959947	-0.137332	1.09987	2.19974	N
BSKC1144	Male	22.745	24.095	23.85	23.9722	-1.22719	-0.959947	-0.26724	1.2035	2.40701	N
BSKC60	Male	22.16	23.11	23.2	23.155	-0.994956	-0.959947	-0.035009	1.02456	2.04913	N
BSKC1298	Male	23.675	24.74	24.655	24.6975	-1.02246	-0.959947	-0.0625162	1.04429	2.08857	N
BSKC63	Male	22.625	23.485	23.685	23.5848	-0.959788	-0.959947	0.00015928	0.99989	1.99978	N
BSKC1271	Male	22.745	23.495	23.73	23.6122	-0.867208	-0.959947	0.0927396	0.93774	1.87548	N
BSKC65	Male	22.035	22.785	23.165	22.9742	-0.939214	-0.959947	0.0207329	0.985732	1.97146	N
BSKC1255	Male	22.215	23.075	23.435	23.2543	-1.0393	-0.959947	-0.0793561	1.05655	2.11309	N
84b		23.28	24.52	25.24	24.8774	-1.5974	-1.5974	0	1	2	N
CBSK35b	Female	23.81	24.62	25.165	24.891	-1.08101	-1.5974	0.516387	0.699121	1.39824	L
CBSK43b	Female	23.035	24.16	25.145	24.6476	-1.61258	-1.5974	-0.0151846	1.01058	2.02116	N
CBSK50	Female	23.48	24.715	25.49	25.0995	-1.61951	-1.5974	-0.0221136	1.01545	2.03089	N
CBSK64b	Female	23.895	24.3	25.555	24.9196	-1.0246	-1.5974	0.572795	0.672313	1.34463	L
CBSK32	Female	23.24	24.485	25.04	24.7609	-1.52095	-1.5974	0.0764503	0.948388	1.89678	N
CBSK42	Female	23.495	24.255	25.34	24.7916	-1.29657	-1.5974	0.30083	0.811785	1.62357	N
CBSK48	Female	23.02	24.67	25.195	24.9311	-1.91112	-1.5974	-0.313723	1.24291	2.48582	N
CBSK54	Female	23.53	24.22	25.225	24.7174	-1.18739	-1.5974	0.410003	0.752622	1.50524	N
CBSK30	Female	23.295	24.485	25.14	24.8103	-1.51534	-1.5974	0.0820568	0.94471	1.88942	N
CBSK40	Female	23.48	24.725	25.29	25.0059	-1.5259	-1.5974	0.0714911	0.951654	1.90331	N
CBSK45b	Female	23.175	24.23	25.115	24.6685	-1.49353	-1.5974	0.103864	0.930538	1.86108	N
CBSK52	Female	23.32	24.24	25.16	24.6957	-1.37572	-1.5974	0.221679	0.857567	1.71513	N
CBSK26	Female	23.095	24.1	24.705	24.4006	-1.30562	-1.5974	0.29177	0.816899	1.6338	N
84b		22.915	24.035	24.165	24.0999	-1.18491	-1.18491	0	1	2	N
CBSK166	Female	22.9	23.985	24.17	24.0773	-1.17732	-1.18491	0.00759003	0.994753	1.98951	N
CBSK178	Female	22.94	24.13	23.985	24.0574	-1.11739	-1.18491	0.0675216	0.954276	1.90855	N
CBSK78	Female	23.055	24.225	24.285	24.255	-1.19998	-1.18491	-0.0150691	1.0105	2.021	N
C175b	Female	23.12	24.72	24.445	24.5821	-1.46212	-1.18491	-0.277203	1.21184	2.42369	N
CBSK75	Female	22.975	24.135	24.205	24.17	-1.19497	-1.18491	-0.0100623	1.007	2.014	N
C174b	Female	22.935	24.035	24.16	24.0974	-1.16242	-1.18491	0.0224934	0.98453	1.96906	N
CBSK190b	Female	23.51	25.29	24.65	24.9679	-1.45795	-1.18491	-0.273037	1.20835	2.4167	N
C173	Female	22.845	24.135	24.09	24.1125	-1.26749	-1.18491	-0.0825772	1.05891	2.11782	N
CBSK183	Female	22.98	24.045	24.205	24.1249	-1.14487	-1.18491	0.040045	0.972625	1.94525	N
C170b	Female	23	24.085	24.135	24.11	-1.10999	-1.18491	0.0749253	0.949391	1.89878	N
CBSK181	Female	23.045	24.135	24.235	24.1849	-1.13995	-1.18491	0.044964	0.969314	1.93863	N
C200	Female	23.125	24.445	24.315	24.3799	-1.25491	-1.18491	-0.070001	1.04972	2.09943	N
CBSK186	Female	22.87	24.205	24.07	24.1374	-1.26741	-1.18491	-0.0824933	1.05885	2.11769	N
C72b	Female	23.115	24.65	24.34	24.4945	-1.37951	-1.18491	-0.194597	1.1444	2.28881	N
84b		23.635	24.975	24.79	24.8823	-1.24733	-1.24733	0	1	2	N
CBSK179b	Female	23.75	24.96	24.805	24.8824	-1.13238	-1.24733	0.114949	0.923415	1.84683	N
C99170	Female	23.28	24.765	24.4	24.5818	-1.30182	-1.24733	-0.0544945	1.0385	2.07699	N
C99151b	Female	23.52	24.925	24.82	24.8724	-1.35244	-1.24733	-0.105117	1.07558	2.15116	N
C99172b	Female	23.97	25.195	24.915	25.0546	-1.08461	-1.24733	0.162719	0.89334	1.78668	N
99153	Female	24	25.535	25.31	25.4223	-1.42225	-1.24733	-0.174923	1.1289	2.25781	N
CBSK71	Female	23.495	25.39	24.705	25.0452	-1.55016	-1.24733	-0.30283	1.23356	2.46712	N
C99161b	Female	23.635	24.67	24.71	24.69	-1.05499	-1.24733	0.192336	0.875187	1.75037	N
C99122b	Female	23.565	24.855	24.8	24.8275	-1.26248	-1.24733	-0.0151567	1.01056	2.02112	N
C99166	Female	23.62	24.82	24.82	24.82	-1.2	-1.24733	0.0473281	0.967727	1.93545	N
C99125	Female	23.525	25.335	24.67	25.0003	-1.47529	-1.24733	-0.227961	1.17118	2.34236	N
C99168	Female	23.49	25.05	24.575	24.8114	-1.32136	-1.24733	-0.0740353	1.05266	2.10531	N
C99127b	Female	23.43	25.035	24.755	24.8946	-1.46461	-1.24733	-0.217278	1.16254	2.32508	N
C99169	Female	23.61	25.535	24.825	25.1775	-1.5675	-1.24733	-0.320169	1.24848	2.49695	N
84b		22.99	24.465	24.305	24.3849	-1.39487	-1.39487	0	1	2	N
C99129	Female	23.27	24.3	24.635	24.4669	-1.19693	-1.39487	0.197942	0.871793	1.74359	N
C99074	Female	23.085	24.185	24.235	24.21	-1.12499	-1.39487	0.269882	0.829388	1.65878	N
C99007	Female	23.535	24.675	24.695	24.685	-1.15	-1.39487	0.244871	0.843891	1.68778	N
C99131b	Female	23.53	24.555	24.685	24.6199	-1.08991	-1.39487	0.304955	0.809468	1.61894	N
C99113	Female	22.99	24.075	24.165	24.12	-1.12996	-1.39487	0.264911	0.83225	1.6645	N
C99134	Female	23.075	24.215	24.29	24.2525	-1.17747	-1.39487	0.217398	0.860115	1.72023	N
C99119b	Female	23.22	24.45	24.475	24.4625	-1.2425	-1.39487	0.152372	0.89977	1.79954	N
C99141	Female	23.315	24.93	24.565	24.7468	-1.43183	-1.39487	-0.0369583	1.02595	2.0519	N
C99121	Female	23.295	24.305	24.62	24.462	-1.16699	-1.39487	0.227876	0.853891	1.70778	N
C99149	Female	22.83	24	24.1	24.0499	-1.21995	-1.39487	0.174921	0.885816	1.77163	N
C99071	Female	23.15	24.435	24.325	24.3799	-1.22994	-1.39487	0.164931	0.891971	1.78394	N
C99090	Female	23.09	24.6	24.295	24.447	-1.35702	-1.39487	0.0378444	0.974109	1.94822	N
C99072	Female	23.215	24.485	24.515	24.5	-1.285	-1.39487	0.109873	0.926669	1.85334	N
C99096	Female	23.1	24.555	24.31	24.4322	-1.33219	-1.39487	0.0626759	0.957487	1.91497	N
C99117	Female	23.53	24.57	24.595	24.5825	-1.0525	-1.39487	0.342372	0.788743	1.57749	N
C99101b	Female	23.29	24.775	24.65	24.7124	-1.42242	-1.39487	-0.0275522	1.01928	2.03856	N
C99078b	Female	23.445	24.555	24.67	24.6124	-1.16743	-1.39487	0.227436	0.854152	1.7083	N
84b		23.125	24.28	24.225	24.2525	-1.12748	-1.12748	0	1	2	N
CBSK15	Female	23.455	24.49	24.62	24.5549	-1.09991	-1.12748	0.0275704	0.981071	1.96214	N
C99079b	Female	23.43	24.62	24.605	24.6125	-1.1825	-1.12748	-0.0550144	1.03887	2.07774	N
CBSK14	Female	23.225	24.435	24.465	24.45	-1.225	-1.12748	-0.097511	1.06993	2.13985	N
C99081b	Female	23.475	24.675	24.605	24.64	-1.16498	-1.12748	-0.0374907	1.02633	2.05265	N
CBSK13	Female	23.455	24.525	24.595	24.56	-1.10498	-1.12748	0.0225093	0.984519	1.96904	N
C99082	Female	23.25	24.835	24.515	24.6745	-1.42448	-1.12748	-0.296997	1.22858	2.45717	N
CBSK12b	Female	24.31	26.62	25.015	25.805	-1.49502	-1.12748	-0.36754	1.29015	2.5803	G
C99042	Female	22.985	24.57	24.215	24.3919	-1.40685	-1.12748	-0.27937	1.21366	2.42733	N
CBSK10b	Female	23.46	24.775	24.605	24.6899	-1.22985	-1.12748	-0.102369	1.07354	2.14707	N
C99048b	Female	23.075	24.255	24.235	24.245	-1.17	-1.12748	-0.0425135	1.02991	2.05981	N
CBSK8	Female	23.31	24.625	24.615	24.62	-1.31	-1.12748	-0.182515	1.13486	2.26972	N
C99050b	Female	23.235	24.485	24.44	24.4625	-1.22749	-1.12748	-0.100005	1.07178	2.14355	N
CBSK2	Female	23.24	24.315	24.45	24.3824	-1.14241	-1.12748	-0.0149222	1.0104	2.02079	N
C99043	Female	23.715	25.055	24.855	24.9548	-1.2398	-1.12748	-0.112315	1.08096	2.16192	N
84b		23.91	25	24.985	24.9925	-1.0825	-1.0825	0	1	2	N
CBSK62b	Female	23.87	25.085	24.835	24.9597	-1.08969	-1.0825	-0.00718812	1.00499	2.00999	N
CBSK02	Female	24.53	25.615	25.355	25.4847	-0.954668	-1.0825	0.12783	0.915207	1.83041	N
CBSK61	Female	23.825	25.025	25.18	25.1024	-1.27738	-1.0825	-0.194881	1.14463	2.28926	N
99103	Female	23.395	25.385	24.775	25.0781	-1.68315	-1.0825	-0.600646	1.5164	3.03279	G
CBSK175	Female	23.78	24.95	25.08	25.0149	-1.23492	-1.0825	-0.152417	1.11143	2.22286	N
CBSK72	Female	24.365	25.54	25.47	25.505	-1.13998	-1.0825	-0.0574771	1.04064	2.08129	N
CBSK180	Female	23.835	24.865	25.09	24.9772	-1.14225	-1.0825	-0.0597478	1.04228	2.08457	N
99115	Female	23.53	25.32	24.92	25.1192	-1.5892	-1.0825	-0.506705	1.4208	2.8416	G
CBSK200	Female	23.79	24.995	24.97	24.9825	-1.1925	-1.0825	-0.109998	1.07923	2.15845	N
CBSK170	Female	23.87	25.65	25.11	25.3786	-1.50856	-1.0825	-0.426065	1.34356	2.68713	G
99106	Female	23.885	24.88	24.865	24.8725	-0.987499	-1.0825	0.095	0.936272	1.87254	N
CBSK173	Female	24.095	25.255	25.12	25.1874	-1.09241	-1.0825	-0.00991068	1.00689	2.01379	N
CBSK174	Female	24.105	25.23	25.195	25.2125	-1.10749	-1.0825	-0.0249951	1.01748	2.03495	N
99045	Female	24.54	25.915	25.57	25.7419	-1.20192	-1.0825	-0.119423	1.0863	2.1726	N
84b		23.38	25.92	24.565	25.2334	-1.85341	-1.85341	0	1	2	N
C99052	Female	23.685	25.73	24.5	25.1075	-1.42247	-1.85341	0.430937	0.74178	1.48356	L
C99014	Female	23.025	25.23	24.41	24.8166	-1.79161	-1.85341	0.061793	0.958073	1.91615	N
C99054	Female	23.84	25.705	24.655	25.1745	-1.33453	-1.85341	0.51888	0.697913	1.39583	L
C99013	Female	22.895	24.77	24.495	24.6321	-1.73712	-1.85341	0.11629	0.922557	1.84511	N
C99061	Female	24.18	26.595	25.2	25.8881	-1.70811	-1.85341	0.145301	0.904191	1.80838	N
C99002	Female	23.14	24.805	24.545	24.6747	-1.53466	-1.85341	0.318749	0.801765	1.60353	N
C99063	Female	23.845	26.355	25.095	25.7173	-1.87228	-1.85341	-0.0188781	1.01317	2.02634	N
C99062	Female	22.9	25.06	24.385	24.7202	-1.8202	-1.85341	0.0332102	0.977243	1.95449	N
C99064	Female	23.82	26.16	25.135	25.6424	-1.82238	-1.85341	0.0310274	0.978723	1.95745	N
C99035	Female	23.32	25	24.685	24.842	-1.522	-1.85341	0.331406	0.794762	1.58952	N
C99130	Female	23.715	26.04	24.985	25.507	-1.79205	-1.85341	0.0613603	0.95836	1.91672	N
C99040	Female	23.175	24.805	24.49	24.647	-1.472	-1.85341	0.38141	0.767687	1.53537	N
C99032b	Female	23.91	26.49	25.005	25.7368	-1.82679	-1.85341	0.0266147	0.981721	1.96344	N
C99030	Female	24.01	26.895	25.11	25.9872	-1.97718	-1.85341	-0.123772	1.08958	2.17916	N
C99026b	Female	23.79	25.8	25.155	25.4755	-1.68546	-1.85341	0.167948	0.890108	1.78022	N
a RefMean = Average of RNase P and ALB (Weighed average of the expression level of the two internal control genes)
b dCt =Target - Housekeeping (Difference between the expression level of the Target gene and the two internal control genes)
c Calibrator dCt (It is a known control sample in each plate for the batch to batch variation and as a calibrator which is required in the ΔΔCt method)
d ddCt = Sample dCt - Calibrator dCt (Difference between the expression level of the Target gene and that of the known control)
e 2^-(∆∆Ct) = Fold gene expression (Doubling of the Target gene to obtain relative expression level of Target gene)
f2*2∆∆Ct = Exact copy number (As there are two gene copies, the value has to be multiplied by two in order to obtained the exact copy number)
Note: Sample no 84 is a known control, which is used in each PCR reaction for batch to batch variation and as a calibrator for ΔΔCt method for the calculation of gene copy number.

## Sheet: f
Supplementary Table S2f. Determination of copy numbers of esv2730987 in SCZ patients samples from German population
Sample ID	Gender	Average of target	Average of RNase P	Average of ALB	RefMeana	dCtb	StCtc	ddCtd	2^(-ddCt)e	2*2^(-ddCt)f	CNV
84b		23.395	24.615	24.73	24.6724	-1.27743	-1.27743	0	1	2	N
P517	Male	23.765	24.91	24.82	24.865	-1.09996	-1.27743	0.177474	0.88425	1.7685	N
P389B	Male	23.285	24.8	24.44	24.6193	-1.33434	-1.27743	-0.056909	1.04023	2.08047	N
P235	Male	22.965	24.105	24.295	24.1998	-1.23481	-1.27743	0.0426195	0.970891	1.94178	N
P419	Male	23.485	24.935	24.93	24.9325	-1.4475	-1.27743	-0.170067	1.12511	2.25022	N
P289b	Male	25.88	27.82	26.92	27.3663	-1.4863	-1.27743	-0.208867	1.15578	2.31156	N
P443	Male	24.495	26.025	25.565	25.794	-1.29897	-1.27743	-0.0215416	1.01504	2.03009	N
P305b	Male	23.205	24.735	24.505	24.6197	-1.41473	-1.27743	-0.137298	1.09984	2.19969	N
P454	Male	23.22	24.195	24.555	24.3743	-1.15434	-1.27743	0.123098	0.918214	1.83643	N
P488b	Male	23.5	24.58	24.585	24.5825	-1.0825	-1.27743	0.194933	0.873613	1.74723	N
P937	Male	24.64	25.765	25.64	25.7024	-1.06242	-1.27743	0.215009	0.861541	1.72308	N
P531b	Male	23.6	24.955	24.965	24.96	-1.36	-1.27743	-0.0825665	1.0589	2.1178	N
P384	Male	23.28	23.94	24.255	24.097	-0.816985	-1.27743	0.460448	0.726761	1.45352	L
P564	Male	24.63	25.8	25.92	25.8599	-1.22993	-1.27743	0.0475026	0.96761	1.93522	N
84b		23.175	24.685	24.72	24.7025	-1.52749	-1.52749	0	1	2	N
P650	Male	23.325	24.625	24.57	24.5975	-1.27248	-1.52749	0.255009	0.837982	1.67596	N
P1178b	Male	23.715	24.95	24.85	24.8999	-1.18495	-1.52749	0.342544	0.788649	1.5773	N
P698	Male	24.025	25.155	25.03	25.0924	-1.06742	-1.52749	0.460072	0.72695	1.4539	L
P1267	Male	23.43	24.68	24.725	24.7025	-1.27249	-1.52749	0.255004	0.837985	1.67597	N
P717	Male	23.475	24.895	24.575	24.7345	-1.25948	-1.52749	0.268011	0.830464	1.66093	N
P1333	Male	23.665	24.715	24.715	24.715	-1.05	-1.52749	0.477494	0.718224	1.43645	L
P742	Male	24.665	26.28	25.825	26.0515	-1.38651	-1.52749	0.140987	0.906898	1.8138	N
P1357	Male	23.66	24.69	25.055	24.8718	-1.21183	-1.52749	0.315663	0.803481	1.60696	N
P1008	Male	23.475	24.62	24.54	24.58	-1.10497	-1.52749	0.422526	0.746117	1.49223	L
P1364b	Male	24.56	26.025	25.585	25.8041	-1.24406	-1.52749	0.283432	0.821634	1.64327	N
P1113b	Male	23.915	25.12	25.165	25.1425	-1.22749	-1.52749	0.300004	0.81225	1.6245	N
P1426	Male	23.515	24.77	24.925	24.8474	-1.33238	-1.52749	0.195115	0.873503	1.74701	N
P1164b	Male	23.005	24.435	24.135	24.2845	-1.27954	-1.52749	0.247957	0.842088	1.68418	N
P1478	Male	23.63	24.81	24.725	24.7675	-1.13746	-1.52749	0.39003	0.763114	1.52623	N
84b		24.02	25.105	24.975	25.0399	-1.01992	-1.01992	0	1	2	N
P2258	Male	23.125	24.48	24.495	24.4875	-1.3625	-1.01992	-0.342583	1.26803	2.53605	G
P2302b	Male	23.73	24.535	24.685	24.6099	-0.879886	-1.01992	0.14003	0.9075	1.815	N
P2186b	Male	24.855	26.14	25.585	25.861	-1.00601	-1.01992	0.0139044	0.990408	1.98082	N
P2240b	Male	23.845	24.975	24.92	24.9475	-1.10248	-1.01992	-0.0825692	1.0589	2.1178	N
P2269	Male	23.825	25.14	25.035	25.0874	-1.26245	-1.01992	-0.242529	1.18307	2.36613	N
P2253b	Male	24.105	24.745	25.18	24.9616	-0.856552	-1.01992	0.163363	0.892941	1.78588	N
P2208	Male	23.58	24.765	24.625	24.6949	-1.1149	-1.01992	-0.0949852	1.06805	2.13611	N
P3169b	Male	23.87	24.935	25.08	25.0074	-1.13739	-1.01992	-0.117479	1.08484	2.16968	N
P2304	Male	23.98	25.235	25.175	25.205	-1.22498	-1.01992	-0.205067	1.15274	2.30548	N
P2236	Male	22.8	24.345	24.38	24.3625	-1.56249	-1.01992	-0.542578	1.45657	2.91315	G
P2227	Male	23.795	24.955	24.84	24.8974	-1.10243	-1.01992	-0.082518	1.05886	2.11773	N
P389Ab	Male	23.63	24.97	24.81	24.8899	-1.25987	-1.01992	-0.239956	1.18096	2.36191	N
P2336	Male	23.22	24.39	24.255	24.3224	-1.10241	-1.01992	-0.0824907	1.05884	2.11769	N
P1255	Male	24.265	25.12	25.52	25.3192	-1.05421	-1.01992	-0.0342945	1.02406	2.04811	N
84b		23.56	24.99	24.795	24.8923	-1.33231	-1.33231	0	1	2	N
P1485b	Male	23.625	24.015	24.8	24.4043	-0.779344	-1.33231	0.552965	0.681618	1.36324	L
P2043	Male	23.795	25.295	25.12	25.2073	-1.41235	-1.33231	-0.0800391	1.05705	2.11409	N
P1558b	Male	23.77	24.88	25.125	25.0022	-1.2322	-1.33231	0.100109	0.932962	1.86592	N
P2056b	Male	24.155	25.695	25.09	25.3907	-1.2357	-1.33231	0.096611	0.935227	1.87045	N
P1579b	Male	23.7	24.655	24.995	24.8244	-1.12442	-1.33231	0.207891	0.865802	1.7316	N
P2060b	Male	23.145	24.955	24.35	24.6506	-1.50564	-1.33231	-0.173335	1.12766	2.25532	N
P1599b	Male	23.75	25.245	25.14	25.1924	-1.44245	-1.33231	-0.110136	1.07933	2.15866	N
P2110b	Male	23.785	25.45	24.765	25.1052	-1.32016	-1.33231	0.0121452	0.991617	1.98323	N
P1604b	Male	23.425	24.435	24.63	24.5323	-1.10731	-1.33231	0.225003	0.855593	1.71119	N
P2111b	Male	23.005	24.97	24.31	24.6378	-1.63279	-1.33231	-0.300481	1.23155	2.46311	N
P1625	Male	23.27	24.475	24.79	24.632	-1.362	-1.33231	-0.0296874	1.02079	2.04158	N
P2155	Male	23.875	25.285	24.7	24.9908	-1.11579	-1.33231	0.216521	0.860638	1.72128	N
P2031b	Male	23.615	24.645	24.62	24.6325	-1.0175	-1.33231	0.314812	0.803956	1.60791	N
P2156b	Male	23.45	24.78	24.58	24.6798	-1.2298	-1.33231	0.102512	0.93141	1.86282	N
84b		23.48	23.535	24.71	24.1153	-0.635345	-0.635345	0	1	2	N
P314	Male	23.235	23.43	24.745	24.0785	-0.843525	-0.635345	-0.20818	1.15523	2.31046	N
P748b	Male	23.275	23.62	24.675	24.1417	-0.866738	-0.635345	-0.231393	1.17397	2.34794	N
P673b	Male	22.945	23.115	24.48	23.7877	-0.842711	-0.635345	-0.207366	1.15458	2.30916	N
P377	Male	23.075	23.23	24.555	23.8833	-0.808313	-0.635345	-0.172969	1.12738	2.25475	N
P318b	Male	22.915	23.075	24.565	23.8083	-0.893347	-0.635345	-0.258002	1.19582	2.39164	N
P740b	Male	23.12	23.225	24.595	23.9002	-0.780186	-0.635345	-0.144841	1.10561	2.21122	N
P678b	Male	23.175	23.235	24.51	23.864	-0.688986	-0.635345	-0.0536418	1.03788	2.07576	N
P573b	Male	22.95	23.19	24.26	23.719	-0.768967	-0.635345	-0.133622	1.09704	2.19409	N
P376b	Male	22.505	22.76	24.12	23.4301	-0.925134	-0.635345	-0.28979	1.22246	2.44492	N
P793b	Male	22.875	23.21	24.33	23.7634	-0.888403	-0.635345	-0.253058	1.19173	2.38346	N
P696	Male	22.855	22.975	24.25	23.6039	-0.748893	-0.635345	-0.113548	1.08189	2.16377	N
P643b	Male	22.89	23.13	24.325	23.72	-0.829976	-0.635345	-0.194631	1.14443	2.28886	N
P482	Male	23	23.225	24.52	23.8637	-0.863717	-0.635345	-0.228373	1.17151	2.34303	N
794b	Male	23.255	23.59	24.665	24.1215	-0.866512	-0.635345	-0.231167	1.17378	2.34757	N
84b		23.6	24.53	25.765	25.1399	-1.53992	-1.53992	0	1	2	N
P814	Male	23.535	24.5	25.505	24.9974	-1.46245	-1.53992	0.0774676	0.94772	1.89544	N
P1399b	Male	23.06	24.335	25.955	25.132	-2.07195	-1.53992	-0.532033	1.44597	2.89193	G
P1341	Male	23.51	24.255	25.665	24.95	-1.44004	-1.53992	0.0998759	0.933113	1.86623	N
P1036	Male	23.135	23.975	25.28	24.6189	-1.48385	-1.53992	0.0560629	0.961886	1.92377	N
P933	Male	23.475	24.645	25.435	25.0369	-1.56188	-1.53992	-0.0219668	1.01534	2.03069	N
P1505b	Male	22.83	24.05	25.16	24.5987	-1.76874	-1.53992	-0.228822	1.17188	2.34376	N
P1339	Male	23.57	24.66	25.695	25.1722	-1.60218	-1.53992	-0.0622636	1.0441	2.08821	N
P1317	Male	23.135	23.965	25.225	24.5869	-1.45193	-1.53992	0.0879875	0.940834	1.88167	N
P823	Male	23.135	23.985	25.165	24.5679	-1.43292	-1.53992	0.107001	0.928516	1.85703	N
P1141b	Male	22.925	24.015	25.05	24.527	-1.60204	-1.53992	-0.0621237	1.044	2.088	N
P1489	Male	22.76	23.855	24.92	24.3817	-1.62169	-1.53992	-0.0817683	1.05831	2.11663	N
P1218	Male	23	23.995	25.31	24.6437	-1.64373	-1.53992	-0.103813	1.07461	2.14922	N
P925	Male	22.75	23.8	24.895	24.3413	-1.59134	-1.53992	-0.051426	1.03629	2.07258	N
P1185b	Male	22.905	24.395	25.57	24.9756	-2.07059	-1.53992	-0.530674	1.4446	2.88921	G
84b		23.54	24.955	24.94	24.9475	-1.4075	-1.4075	0	1	2	N
2307	Male	23.655	24.445	25.055	24.7481	-1.09312	-1.4075	0.314378	0.804198	1.6084	N
2916b	Male	23.075	24.83	24.905	24.8675	-1.79247	-1.4075	-0.384973	1.30584	2.61167	G
2333	Male	23.77	24.74	24.995	24.8672	-1.09717	-1.4075	0.310326	0.80646	1.61292	N
3109	Male	23.065	25.02	24.82	24.9198	-1.8548	-1.4075	-0.4473	1.36349	2.72697	G
2231	Male	23.625	25.17	25.19	25.18	-1.555	-1.4075	-0.147499	1.10765	2.2153	N
3142b	Male	23.74	25.475	25.505	25.49	-1.75	-1.4075	-0.342497	1.26795	2.5359	G
2271	Male	23.17	24.47	24.65	24.5598	-1.38984	-1.4075	0.0176638	0.987831	1.97566	N
2143b	Male	23.695	25.13	25.17	25.15	-1.45499	-1.4075	-0.0474932	1.03347	2.06694	N
2889b	Male	22.62	24.7	25.55	25.1214	-2.50141	-1.4075	-1.09391	2.13451	4.26902	G
2142Pb	Male	23.735	25.055	25.455	25.2542	-1.51921	-1.4075	-0.111709	1.08051	2.16102	N
2866	Male	23.245	24.51	24.535	24.5225	-1.2775	-1.4075	0.130002	0.91383	1.82766	N
2125b	Male	23.84	25.55	25.39	25.4699	-1.62987	-1.4075	-0.222375	1.16665	2.33331	N
2888	Male	23.915	25.09	25.325	25.2072	-1.29223	-1.4075	0.115273	0.923208	1.84642	N
084b	Male	23.3	24.585	24.645	24.615	-1.31498	-1.4075	0.0925172	0.937885	1.87577	N
3101b	Male	23.71	24.825	24.855	24.84	-1.13	-1.4075	0.277503	0.825017	1.65003	N
1271	Male	22.62	23.87	24.37	24.1187	-1.4987	-1.4075	-0.0912055	1.06526	2.13052	N
3056b	Male	23.645	25.07	25.1	25.085	-1.44	-1.4075	-0.0324966	1.02278	2.04556	N
3046	Male	23.76	24.655	24.68	24.6675	-0.907497	-1.4075	0.500002	0.707106	1.41421	L
84b		23.28	24.52	25.24	24.8774	-1.5974	-1.5974	0	1	2	N
P2294A	Female	23.485	24.31	25.25	24.7755	-1.29054	-1.5974	0.306853	0.808403	1.61681	N
P2424A	Female	23.64	24.72	25.565	25.1389	-1.49895	-1.5974	0.0984455	0.934039	1.86808	N
P2536A	Female	23.595	24.33	25.26	24.7906	-1.19564	-1.5974	0.401756	0.756936	1.51387	N
P2631A	Female	23.61	24.725	25.525	25.1218	-1.51182	-1.5974	0.0855796	0.942406	1.88481	N
P448A	Female	22.56	23.635	24.58	24.1029	-1.54287	-1.5974	0.0545262	0.962911	1.92582	N
P2411A	Female	22.845	24.12	24.815	24.465	-1.62003	-1.5974	-0.0226368	1.01581	2.03163	N
P489b	Female	22.705	23.535	24.55	24.0371	-1.33214	-1.5974	0.265252	0.832053	1.66411	N
P2629A	Female	22.77	23.745	24.755	24.2447	-1.47474	-1.5974	0.122654	0.918496	1.83699	N
P293A	Female	22.6	23.47	24.68	24.0674	-1.4674	-1.5974	0.129998	0.913833	1.82767	N
P2408A	Female	22.63	24.025	24.755	24.3873	-1.75727	-1.5974	-0.159873	1.11719	2.23438	N
P2477A	Female	27.7	26.845	26.525	26.6845	1.01548	-1.5974	2.61288	0.163473	0.326946	L
P2067b	Female	22.995	24.005	25	24.4974	-1.50245	-1.5974	0.0949465	0.936307	1.87261	N
P2635A	Female	23.25	24.44	25.17	24.8023	-1.55231	-1.5974	0.045081	0.969235	1.93847	N
P2393A	Female	22.79	23.955	24.835	24.391	-1.60103	-1.5974	-0.00363629	1.00252	2.00505	N
84b		22.915	24.035	24.165	24.0999	-1.18491	-1.18491	0	1	2	N
P720	Female	22.64	23.725	24.015	23.8696	-1.22956	-1.18491	-0.0446472	1.03143	2.06286	N
P1127b	Female	23.145	24.15	24.27	24.2099	-1.06493	-1.18491	0.119987	0.920196	1.84039	N
P223	Female	23.06	24.135	24.455	24.2945	-1.23447	-1.18491	-0.0495608	1.03495	2.0699	N
P1123	Female	23.115	24.3	24.28	24.29	-1.175	-1.18491	0.0099144	0.993151	1.9863	N
P380	Female	23.475	24.615	24.685	24.65	-1.17498	-1.18491	0.00993719	0.993136	1.98627	N
P887	Female	23.485	24.445	24.625	24.5348	-1.04983	-1.18491	0.135077	0.910621	1.82124	N
P473b	Female	23.205	24.095	24.21	24.1524	-0.947432	-1.18491	0.237481	0.848225	1.69645	N
P879b	Female	23.515	24.485	24.54	24.5125	-0.997485	-1.18491	0.187428	0.87817	1.75634	N
P792	Female	23.075	24.095	24.435	24.2644	-1.1894	-1.18491	-0.00449214	1.00312	2.00624	N
P845b	Female	23.28	24.49	24.565	24.5275	-1.24747	-1.18491	-0.062559	1.04432	2.08863	N
P1583	Female	22.68	23.59	23.975	23.7817	-1.10172	-1.18491	0.0831914	0.943967	1.88793	N
P806	Female	23.59	24.68	24.645	24.6625	-1.07249	-1.18491	0.112419	0.925036	1.85007	N
P354	Female	23.235	24.83	24.78	24.805	-1.56999	-1.18491	-0.385075	1.30593	2.61186	G
P759	Female	23.43	24.43	24.62	24.5248	-1.09482	-1.18491	0.0900963	0.93946	1.87892	N
84b		23.635	24.975	24.79	24.8823	-1.24733	-1.24733	0	1	2	N
P2246	Female	23.725	25.485	24.995	25.2388	-1.51381	-1.24733	-0.266483	1.20287	2.40574	N
P313	Female	23.685	25.3	24.995	25.147	-1.46204	-1.24733	-0.21471	1.16047	2.32094	N
P946	Female	23.865	25	25.07	25.035	-1.16998	-1.24733	0.0773525	0.947795	1.89559	N
P341b	Female	23.845	25.01	24.865	24.9374	-1.09239	-1.24733	0.154933	0.898174	1.79635	N
P238b	Female	23.505	24.79	24.545	24.6672	-1.1622	-1.24733	0.0851322	0.942698	1.8854	N
P436	Female	23.295	24.98	24.655	24.817	-1.52197	-1.24733	-0.27464	1.20969	2.41938	N
P699	Female	23.77	25.61	25.13	25.3689	-1.59886	-1.24733	-0.351537	1.27592	2.55184	G
P566	Female	23.195	24.815	24.61	24.7123	-1.51729	-1.24733	-0.269959	1.20577	2.41155	N
P938b	Female	23.945	25.57	25.24	25.4045	-1.45946	-1.24733	-0.212136	1.1584	2.3168	N
P2536B	Female	23.575	25.155	25.16	25.1575	-1.5825	-1.24733	-0.335172	1.26153	2.52306	G
P965b	Female	26.86	30.055	25.98	27.9433	-1.08332	-1.24733	0.164012	0.892539	1.78508	N
P1000	Female	23.76	25.12	25.11	25.115	-1.355	-1.24733	-0.107671	1.07749	2.15498	N
P1286b	Female	23.61	24.9	24.605	24.7521	-1.14206	-1.24733	0.105268	0.929633	1.85927	N
84b		22.99	24.465	24.305	24.3849	-1.39487	-1.39487	0	1	2	N
P2293b	Female	23.48	24.875	24.605	24.7396	-1.25963	-1.39487	0.135237	0.91052	1.82104	N
P2294B	Female	23.315	24.8	24.54	24.6697	-1.35466	-1.39487	0.0402113	0.972513	1.94503	N
P2489A	Female	23.63	25.03	24.645	24.8368	-1.20675	-1.39487	0.188115	0.877752	1.7555	N
P448B	Female	23.85	24.9	24.925	24.9125	-1.0625	-1.39487	0.332372	0.79423	1.58846	N
P2477B	Female	23.5	24.56	24.555	24.5575	-1.0575	-1.39487	0.337369	0.791483	1.58297	N
P2239b	Female	23.725	25.06	24.945	25.0024	-1.27743	-1.39487	0.117435	0.921825	1.84365	N
P2424B	Female	23.485	24.445	24.54	24.4925	-1.00745	-1.39487	0.387415	0.764498	1.529	N
P293B	Female	23.245	24.82	24.505	24.662	-1.417	-1.39487	-0.0221283	1.01546	2.03091	N
P2411B	Female	23.47	24.505	24.625	24.5649	-1.09493	-1.39487	0.299942	0.812285	1.62457	N
P338	Female	22.885	24.845	24.23	24.5356	-1.65057	-1.39487	-0.255704	1.19392	2.38784	N
P2408B	Female	23.225	24.325	24.455	24.3899	-1.16491	-1.39487	0.229955	0.852661	1.70532	N
84b		23.125	24.28	24.225	24.2525	-1.12748	-1.12748	0	1	2	N
P2173b	Female	23.53	24.435	24.535	24.4849	-0.954949	-1.12748	0.172535	0.887282	1.77456	N
P2077b	Female	23.49	24.16	24.305	24.2324	-0.742392	-1.12748	0.385093	0.76573	1.53146	N
P441b	Female	23.26	24.865	24.545	24.7045	-1.44448	-1.12748	-0.316997	1.24574	2.49147	N
P2034	Female	23.52	24.65	24.56	24.605	-1.08496	-1.12748	0.0425256	0.970954	1.94191	N
P451	Female	27.035	28.79	27.98	28.3821	-1.34711	-1.12748	-0.219626	1.16443	2.32886	N
P1609	Female	23.735	24.81	24.805	24.8075	-1.0725	-1.12748	0.0549845	0.962605	1.92521	N
P628b	Female	24.805	26.15	25.845	25.9971	-1.19205	-1.12748	-0.0645683	1.04577	2.09154	N
P859b	Female	23.55	24.935	24.665	24.7996	-1.24963	-1.12748	-0.122148	1.08835	2.17671	N
P1294	Female	23.105	24.15	24.415	24.2821	-1.17714	-1.12748	-0.0496541	1.03502	2.07003	N
P1079b	Female	22.92	24.525	24.08	24.3015	-1.38148	-1.12748	-0.253997	1.19251	2.38501	N
P1319	Female	23.255	24.225	24.475	24.3497	-1.09468	-1.12748	0.0328053	0.977518	1.95504	N
P857b	Female	23.65	24.715	24.7	24.7075	-1.0575	-1.12748	0.0699855	0.952648	1.9053	N
84b		23.91	25	24.985	24.9925	-1.0825	-1.0825	0	1	2	N
P1652	Female	24.345	25.7	25.88	25.7898	-1.44484	-1.0825	-0.362344	1.28551	2.57103	G
P413	Female	24.49	25.105	25.335	25.2197	-0.729738	-1.0825	0.352761	0.783084	1.56617	N
P2489B	Female	24.14	26.56	25.195	25.8685	-1.7285	-1.0825	-0.645999	1.56482	3.12965	G
P2087	Female	24.065	25.5	24.935	25.2159	-1.15092	-1.0825	-0.0684187	1.04857	2.09713	N
P435	Female	23.76	25.215	24.865	25.0394	-1.27939	-1.0825	-0.19689	1.14622	2.29245	N
P2635B	Female	24.085	24.97	25.255	25.1121	-1.0271	-1.0825	0.0554032	0.962325	1.92465	N
P6491	Female	23.875	24.97	25.1	25.0349	-1.15992	-1.0825	-0.0774167	1.05513	2.11025	N
P2631B	Female	24.07	25.075	25.2	25.1374	-1.06742	-1.0825	0.0150766	0.989604	1.97921	N
P2852	Female	24.085	25.755	25.555	25.6548	-1.56981	-1.0825	-0.487306	1.40182	2.80365	G
P2629B	Female	24.005	25.02	25.205	25.1123	-1.10733	-1.0825	-0.0248308	1.01736	2.03472	N
P2833	Female	24.2	25.705	25.505	25.6048	-1.4048	-1.0825	-0.322306	1.25033	2.50065	G
P2067	Female	23.64	24.885	24.605	24.7446	-1.1046	-1.0825	-0.0221051	1.01544	2.03088	N
P2393B	Female	24.185	25.74	24.975	25.3546	-1.16961	-1.0825	-0.0871161	1.06224	2.12449	N
84b		23.38	25.92	24.565	25.2334	-1.85341	-1.85341	0	1	2	N
P1284b	Female	23.9	26.195	25.075	25.6289	-1.72888	-1.85341	0.124524	0.917307	1.83461	N
P1204	Female	23.18	26.525	24	25.2309	-2.05093	-1.85341	-0.197527	1.14673	2.29346	N
P1132	Female	23.665	25.88	24.81	25.3394	-1.67435	-1.85341	0.179054	0.883282	1.76656	N
84b		22.96	24	24.31	24.1545	-1.1945	-1.1945	0	1	2	N
2339	Female	22.865	23.735	24.26	23.9961	-1.13106	-1.1945	0.0634384	0.956981	1.91396	N
3261	Female	22.615	23.885	24.645	24.262	-1.64702	-1.1945	-0.452522	1.36843	2.73686	G
2314	Female	22.9	24.41	24.78	24.5943	-1.6943	-1.1945	-0.499802	1.41402	2.82804	G
3258b	Female	22.305	22.87	23.91	23.3842	-1.07922	-1.1945	0.115284	0.923201	1.8464	N
2303b	Female	22.805	23.925	24.465	24.1935	-1.38849	-1.1945	-0.193991	1.14392	2.28785	N
3049	Female	22.67	23.68	24.105	23.8916	-1.22155	-1.1945	-0.0270523	1.01893	2.03786	N
2935	Female	22.805	24.285	24.37	24.3275	-1.52246	-1.1945	-0.32796	1.25524	2.51047	G
3139	Female	24.485	26.09	26.08	26.085	-1.6	-1.1945	-0.405497	1.32454	2.64909	G
3248	Female	22.85	23.705	24.265	23.9834	-1.13337	-1.1945	0.0611371	0.958508	1.91702	N
3131	Female	23.12	24.06	24.675	24.3656	-1.24556	-1.1945	-0.051057	1.03602	2.07205	N
2508	Female	23.19	24.445	24.615	24.5299	-1.33985	-1.1945	-0.14535	1.106	2.212	N
2862	Female	23.105	24.63	24.655	24.6425	-1.5375	-1.1945	-0.342994	1.26839	2.53677	G
2446b	Female	23.155	24.52	24.79	24.6546	-1.49963	-1.1945	-0.305128	1.23553	2.47106	N
2884	Female	23.1	24.205	24.59	24.3967	-1.29674	-1.1945	-0.102238	1.07344	2.14687	N
2478	Female	22.91	24.685	24.525	24.6049	-1.69487	-1.1945	-0.500367	1.41457	2.82915	G
2943	Female	23.19	24.19	24.715	24.4511	-1.26109	-1.1945	-0.0665883	1.04724	2.09447	N
3062	Female	23.085	25.225	24.675	24.9485	-1.86348	-1.1945	-0.668982	1.58995	3.1799	G
2890b	Female	22.975	23.815	24.49	24.1501	-1.17514	-1.1945	0.0193609	0.98667	1.97334	N
2479b	Female	23.09	24	24.715	24.3549	-1.26488	-1.1945	-0.0703736	1.04999	2.09998	N
2808	Female	23.415	24.43	24.795	24.6118	-1.19682	-1.1945	-0.00232069	1.00161	2.00322	N
2904b	Female	22.94	24.27	24.525	24.3972	-1.45717	-1.1945	-0.262664	1.19969	2.39938	N
2885	Female	24.195	25.835	25.7	25.7674	-1.57241	-1.1945	-0.377909	1.29946	2.59891	G
3128	Female	22.86	24.03	24.65	24.338	-1.47803	-1.1945	-0.283523	1.21716	2.43433	N
2858b	Female	22.695	24.045	24.24	24.1423	-1.4473	-1.1945	-0.2528	1.19152	2.38304	N
3230	Female	23.195	24.315	24.63	24.472	-1.27699	-1.1945	-0.0824905	1.05884	2.11769	N
8852	Female	23.22	24.38	24.73	24.5544	-1.33438	-1.1945	-0.139874	1.10181	2.20362	N
a RefMean = Average of RNase P and ALB (Weighed average of the expression level of the two internal control genes)
b dCt =Target - Housekeeping (Difference between the expression level of the Target gene and the two internal control genes)
c Calibrator dCt (It is a known control sample in each plate for the batch to batch variation and as a calibrator which is required in the ΔΔCt method)
d ddCt = Sample dCt - Calibrator dCt (Difference between the expression level of the Target gene and that of the known control)
e 2^-(∆∆Ct) = Fold gene expression (Doubling of the Target gene to obtain relative expression level of Target gene)
f2*2∆∆Ct = Exact copy number (As there are two gene copies, the value has to be multiplied by two in order to obtained the exact copy number)
Note: Sample no 84 is a known control, which is used in each PCR reaction for batch to batch variation and as a calibrator for ΔΔCt method for the calculation of gene copy number.

## Sheet: g
Supplementary Table S2g. Determination of copy numbers of nsv1177513 in control samples from German population
Sample ID	Gender	Average of target	Average of RNase P	Average of ALB	RefMeana	dCtb	StCtc	ddCtd	2^(-ddCt)e	2*2^(-ddCt)f	CNV
84b		24.275	24.615	24.73	24.6724	-0.397433	-0.397433	0	1	2	N
CBSK68	Male	24.47	24.975	24.935	24.955	-0.484992	-0.397433	-0.087559	1.06257	2.12514	N
C69	Male	23.885	25.025	25.07	25.0475	-1.16249	-0.397433	-0.765057	1.69944	3.39887	G
C70	Male	24.935	25.18	25.175	25.1775	-0.2425	-0.397433	0.154933	0.898174	1.79635	N
C165	Male	25.065	25.235	25.16	25.1975	-0.132472	-0.397433	0.264961	0.832221	1.66444	N
C73	Male	24.07	24.12	24.415	24.2671	-0.197052	-0.397433	0.200381	0.870321	1.74064	N
C167	Male	23.965	24.55	24.855	24.702	-0.737029	-0.397433	-0.339596	1.2654	2.5308	G
C76	Male	23.82	24.18	24.45	24.3146	-0.494625	-0.397433	-0.0971922	1.06969	2.13938	N
C186	Male	23.76	24.555	24.735	24.6448	-0.884836	-0.397433	-0.487403	1.40192	2.80384	G
C77	Male	24.85	25.3	25.145	25.2224	-0.372381	-0.397433	0.0250521	0.982785	1.96557	N
C187	Male	25.42	26.185	25.56	25.8706	-0.450613	-0.397433	-0.0531797	1.03755	2.0751	N
C80	Male	28.005	28.2	27.69	27.9438	0.0611635	-0.397433	0.458596	0.727694	1.45539	L
C194	Male	24.275	24.835	24.99	24.9124	-0.637379	-0.397433	-0.239946	1.18095	2.3619	N
84b		24.515	24.685	24.72	24.7025	-0.187494	-0.187494	0	1	2	N
CBSK195	Male	24.89	25.445	25.11	25.2769	-0.386945	-0.187494	-0.199451	1.14826	2.29652	N
C99005	Male	23.595	23.935	24.115	24.0248	-0.429831	-0.187494	-0.242338	1.18291	2.36582	N
C197	Male	23.79	24.895	24.42	24.6564	-0.866356	-0.187494	-0.678862	1.60088	3.20175	G
C99006	Male	24	24.14	24.32	24.2298	-0.229833	-0.187494	-0.0423391	1.02978	2.05956	N
C198	Male	24.505	24.49	24.635	24.5624	-0.057393	-0.187494	0.130101	0.913768	1.82754	N
C99070	Male	24.08	24.665	24.845	24.7548	-0.674836	-0.187494	-0.487343	1.40186	2.80372	G
C199	Male	24.225	24.565	24.67	24.6174	-0.392444	-0.187494	-0.20495	1.15265	2.30529	N
C99011	Male	24.075	24.31	24.48	24.3949	-0.319852	-0.187494	-0.132358	1.09608	2.19217	N
C99001	Male	24.115	24.585	24.655	24.62	-0.504975	-0.187494	-0.317481	1.24615	2.49231	N
C99016	Male	24.145	24.68	24.935	24.8072	-0.662172	-0.187494	-0.474679	1.38961	2.77922	G
C99003	Male	23.86	24.68	24.595	24.6375	-0.777463	-0.187494	-0.58997	1.50521	3.01043	G
C99017	Male	23.995	24.48	24.345	24.4124	-0.417407	-0.187494	-0.229913	1.17276	2.34553	N
C99004	Male	23.9	24.55	24.6	24.575	-0.674987	-0.187494	-0.487493	1.40201	2.80401	G
C99018	Male	24.585	24.925	24.98	24.9525	-0.367485	-0.187494	-0.179991	1.13288	2.26575	N
84b		26.585	25.105	24.975	25.0399	1.54508	1.54508	0	1	2	N
C99019	Male	26.16	24.74	24.83	24.785	1.37504	1.54508	-0.170044	1.12509	2.25018	N
C99031b	Male	25.855	24.815	24.71	24.7624	1.09256	1.54508	-0.452529	1.36844	2.73687	G
C99027	Male	26.02	25.08	24.89	24.9848	1.03518	1.54508	-0.509904	1.42396	2.84791	G
C99023	Male	24.8	24.945	24.975	24.96	-0.159995	1.54508	-1.70508	3.26047	6.52094	G
C99020	Male	25.495	24.87	24.76	24.8149	0.680061	1.54508	-0.865023	1.82137	3.64274	G
C99024b	Male	25.55	25.595	25.03	25.3109	0.239076	1.54508	-1.30601	2.47256	4.94513	G
C99028b	Male	26.015	25.315	24.895	25.1041	0.910878	1.54508	-0.634206	1.55208	3.10417	G
C99025	Male	24.66	24.975	24.955	24.965	-0.304998	1.54508	-1.85008	3.60521	7.21042	G
C99021b	Male	25.955	24.835	24.91	24.8725	1.08253	1.54508	-0.462556	1.37798	2.75596	G
C99034	Male	26.325	25.39	25.25	25.3199	1.0051	1.54508	-0.539988	1.45396	2.90792	G
C99029b	Male	25.89	25.25	24.91	25.0794	0.810576	1.54508	-0.734508	1.66383	3.32766	G
C99033	Male	25.075	25.325	25.18	25.2524	-0.177396	1.54508	-1.72248	3.30003	6.60007	G
C99022b	Male	26.315	25.445	25.15	25.2971	1.01793	1.54508	-0.527154	1.44108	2.88217	G
C99036	Male	25.825	25.065	25.06	25.0625	0.7625	1.54508	-0.782584	1.72021	3.44042	G
84b		25.21	24.99	24.795	24.8923	0.317691	0.317691	0	1	2	N
C99039	Male	25.14	24.76	24.825	24.7925	0.347521	0.317691	0.0298304	0.979535	1.95907	N
C99055b	Male	24.85	24.945	24.545	24.7442	0.105808	0.317691	-0.211883	1.1582	2.3164	N
C99044b	Male	24.875	24.15	24.985	24.564	0.311048	0.317691	-0.00664319	1.00462	2.00923	N
C99056b	Male	25.09	25.23	24.955	25.0921	-0.00212327	0.317691	-0.319814	1.24817	2.49634	N
C99049b	Male	25.12	24.73	25.02	24.8746	0.245423	0.317691	-0.0722683	1.05137	2.10274	N
C99058b	Male	25.22	25.155	25	25.0774	0.14262	0.317691	-0.175071	1.12902	2.25804	N
C99046	Male	25.205	24.57	24.715	24.6424	0.562607	0.317691	0.244916	0.843865	1.68773	N
C99057b	Male	25.415	25.55	25.05	25.2988	0.116235	0.317691	-0.201456	1.14986	2.29972	N
C99037	Male	25.58	24.9	25.165	25.0321	0.547851	0.317691	0.23016	0.85254	1.70508	N
C99047b	Male	25.03	25.175	24.905	25.0396	-0.00963608	0.317691	-0.327327	1.25469	2.50937	G
C99038b	Male	25.21	24.855	25.065	24.9598	0.250221	0.317691	-0.0674701	1.04788	2.09576	N
C99051b	Male	25.655	25.605	25.195	25.3992	0.255827	0.317691	-0.0618637	1.04381	2.08763	N
C99041	Male	25.66	25.045	25.095	25.07	0.590012	0.317691	0.272322	0.827986	1.65597	N
C99053b	Male	25.78	25.715	25.24	25.4764	0.303607	0.317691	-0.0140839	1.00981	2.01962	N
84b		24.785	23.535	24.71	24.1153	0.669655	0.669655	0	1	2	N
GMCBSK01	Male	23.9	22.9	24.09	23.4875	0.412535	0.669655	-0.25712	1.19509	2.39018	N
CBSK19b	Male	24.895	23.62	24.795	24.2004	0.69463	0.669655	0.0249749	0.982838	1.96568	N
CBSK011	Male	25.12	23.605	24.745	24.1683	0.951721	0.669655	0.282065	0.822413	1.64483	N
CBSK06b	Male	24.865	23.985	24.87	24.4235	0.441508	0.669655	-0.228147	1.17133	2.34266	N
CBSK03	Male	24.105	22.885	23.99	23.431	0.674013	0.669655	0.00435774	0.996984	1.99397	N
CBSK20	Male	24.44	23.51	24.62	24.0586	0.381401	0.669655	-0.288255	1.22116	2.44232	N
CBSJK16	Male	24.74	23.455	24.56	24.0011	0.738858	0.669655	0.0692031	0.953164	1.90633	N
CBSK07	Male	24.63	23.63	24.635	24.1273	0.502732	0.669655	-0.166923	1.12266	2.24532	N
CBSK04b	Male	24.26	23.115	24.21	23.6562	0.603835	0.669655	-0.0658205	1.04668	2.09336	N
CBSK21	Male	24.715	23.63	24.715	24.1664	0.548588	0.669655	-0.121067	1.08754	2.17508	N
CBSK18	Male	24.235	23.055	24.17	23.6059	0.629082	0.669655	-0.040573	1.02852	2.05704	N
CBSK09	Male	23.14	23.225	24.115	23.6658	-0.525817	0.669655	-1.19547	2.2902	4.58039	G
CBSK05b	Male	24.255	23.05	24.155	23.596	0.658967	0.669655	-0.0106878	1.00744	2.01487	N
CBSK22b	Male	23.805	23.255	24.09	23.6688	0.136182	0.669655	-0.533473	1.44741	2.89482	G
84b		24.51	24.53	25.765	25.1399	-0.629917	-0.629917	0	1	2	N
GMCBSK23b	Male	24.745	24.02	24.97	24.4904	0.254606	-0.629917	0.884523	0.541666	1.08333	L
CBSK39	Male	24.515	24.375	25.335	24.8504	-0.335365	-0.629917	0.294553	0.815325	1.63065	N
CBSK36b	Male	24.9	24.235	25.2	24.7128	0.18721	-0.629917	0.817127	0.567571	1.13514	L
CBSK29b	Male	24.85	25.1	25.895	25.4944	-0.644401	-0.629917	-0.0144839	1.01009	2.02018	N
CBSK24	Male	24.715	24.23	24.945	24.5849	0.130099	-0.629917	0.760017	0.59049	1.18098	L
CBSK46	Male	24.325	23.94	25.54	24.7271	-0.402062	-0.629917	0.227855	0.853903	1.70781	N
CBSK37	Male	24.105	23.94	24.865	24.3981	-0.293117	-0.629917	0.336801	0.791795	1.58359	N
CBSK31	Male	23.325	24.02	24.5	24.2588	-0.933813	-0.629917	-0.303895	1.23447	2.46895	N
CBSK27	Male	24.315	24.065	25.22	24.6357	-0.320732	-0.629917	0.309185	0.807097	1.61419	N
CBSK44	Male	23.66	24.21	25.13	24.6657	-1.00571	-0.629917	-0.375794	1.29755	2.59511	G
CBSK38	Male	24.21	24.24	25.08	24.6564	-0.446423	-0.629917	0.183494	0.880568	1.76114	N
CBSK34b	Male	24.055	24.335	25.2	24.7637	-0.708723	-0.629917	-0.078806	1.05614	2.11229	N
CBSK28	Male	25.545	25.035	25.59	25.311	0.234021	-0.629917	0.863939	0.54945	1.0989	L
CBSK41	Male	24.655	24.495	25.85	25.1634	-0.508381	-0.629917	0.121536	0.919208	1.83842	N
84b		23.175	23.66	23.76	23.7099	-0.534947	-0.534947	0	1	2	N
GMCBSK47	Male	23.305	23.675	23.965	23.8196	-0.514559	-0.534947	0.0203886	0.985967	1.97193	N
BSKC66	Male	22.58	23.015	23.24	23.1272	-0.547226	-0.534947	-0.0122791	1.00855	2.0171	N
BSKC48	Male	23.7	23.8	23.795	23.7975	-0.0974999	-0.534947	0.437447	0.73844	1.47688	L
BSKC67b	Male	22.485	22.75	23.045	22.897	-0.412025	-0.534947	0.122922	0.918326	1.83665	N
BSKC49	Male	22.985	23.67	23.79	23.7299	-0.744924	-0.534947	-0.209977	1.15667	2.31334	N
BSKC68	Male	22.825	22.95	23.515	23.2308	-0.405782	-0.534947	0.129165	0.914361	1.82872	N
BSKC51b	Male	23.21	23.745	23.655	23.7	-0.489957	-0.534947	0.04499	0.969297	1.93859	N
BSKC99059b	Male	22.56	23.205	23.515	23.3595	-0.799486	-0.534947	-0.264538	1.20125	2.4025	N
BSKC53b	Male	22.725	23.21	23.465	23.3372	-0.612152	-0.534947	-0.0772044	1.05497	2.10994	N
BSKC99060	Male	23.13	23.95	23.795	23.8724	-0.742374	-0.534947	-0.207427	1.15463	2.30925	N
BSKC54	Male	23.015	23.585	23.69	23.6374	-0.622442	-0.534947	-0.0874944	1.06252	2.12505	N
BSKC99065	Male	22.965	23.615	23.715	23.6649	-0.699947	-0.534947	-0.165	1.12117	2.24233	N
BSKC55	Male	22.92	23.6	23.725	23.6624	-0.742417	-0.534947	-0.20747	1.15466	2.30932	N
BSKC99066b	Male	22.965	23.555	23.72	23.6374	-0.672356	-0.534947	-0.137409	1.09993	2.19986	N
BSKC56b	Male	22.54	22.215	22.865	22.5377	0.00234318	-0.534947	0.53729	0.689064	1.37813	L
BSKC99067	Male	23.575	23.965	23.975	23.97	-0.394999	-0.534947	0.139948	0.907552	1.8151	N
BSKC57	Male	22.925	23.22	23.78	23.4983	-0.573332	-0.534947	-0.0383846	1.02696	2.05393	N
BSKC99068	Male	23.18	23.895	23.93	23.9125	-0.732494	-0.534947	-0.197546	1.14675	2.29349	N
BSKC58	Male	22.665	22.815	23.225	23.0191	-0.354087	-0.534947	0.18086	0.882177	1.76435	N
BSKC99069	Male	23.04	23.935	23.805	23.8699	-0.829911	-0.534947	-0.294964	1.22685	2.45371	N
BSKC59	Male	23.175	23.705	23.91	23.8073	-0.632279	-0.534947	-0.0973321	1.06979	2.13959	N
BSKC1144	Male	23.04	24.095	23.85	23.9722	-0.932187	-0.534947	-0.39724	1.31699	2.63397	G
BSKC60	Male	22.55	23.11	23.2	23.155	-0.604956	-0.534947	-0.070009	1.04972	2.09945	N
BSKC1298	Male	23.94	24.74	24.655	24.6975	-0.757463	-0.534947	-0.222516	1.16677	2.33353	N
BSKC63	Male	22.96	23.485	23.685	23.5848	-0.624788	-0.534947	-0.0898407	1.06425	2.12851	N
BSKC1271	Male	23.1	23.495	23.73	23.6122	-0.512208	-0.534947	0.0227396	0.984362	1.96872	N
BSKC65	Male	22.81	22.785	23.165	22.9742	-0.164214	-0.534947	0.370733	0.773389	1.54678	N
BSKC1255	Male	22.655	23.075	23.435	23.2543	-0.599303	-0.534947	-0.0643561	1.04562	2.09124	N
84b		24.705	24.52	25.24	24.8774	-0.172395	-0.172395	0	1	2	N
CBSK35b	Female	25.135	24.62	25.165	24.891	0.243992	-0.172395	0.416387	0.749299	1.4986	L
CBSK43b	Female	23.77	24.16	25.145	24.6476	-0.87758	-0.172395	-0.705185	1.63035	3.26071	G
CBSK50	Female	24.265	24.715	25.49	25.0995	-0.834509	-0.172395	-0.662114	1.5824	3.1648	G
CBSK64b	Female	25.085	24.3	25.555	24.9196	0.165399	-0.172395	0.337795	0.79125	1.5825	N
CBSK32	Female	24.56	24.485	25.04	24.7609	-0.200945	-0.172395	-0.0285497	1.01999	2.03997	N
CBSK42	Female	24.73	24.255	25.34	24.7916	-0.0615651	-0.172395	0.11083	0.926055	1.85211	N
CBSK48	Female	24.535	24.67	25.195	24.9311	-0.396118	-0.172395	-0.223723	1.16774	2.33549	N
CBSK54	Female	24.945	24.22	25.225	24.7174	0.227607	-0.172395	0.400003	0.757857	1.51571	N
CBSK30	Female	24.555	24.485	25.14	24.8103	-0.255339	-0.172395	-0.0829432	1.05918	2.11835	N
CBSK40	Female	24.735	24.725	25.29	25.0059	-0.270904	-0.172395	-0.0985089	1.07067	2.14133	N
CBSK45b	Female	24.23	24.23	25.115	24.6685	-0.438532	-0.172395	-0.266136	1.20258	2.40517	N
CBSK52	Female	24.43	24.24	25.16	24.6957	-0.265716	-0.172395	-0.0933209	1.06682	2.13365	N
CBSK26	Female	24.185	24.1	24.705	24.4006	-0.215625	-0.172395	-0.0432296	1.03042	2.06084	N
84b		23.605	24.035	24.165	24.0999	-0.494912	-0.494912	0	1	2	N
CBSK166	Female	23.475	23.985	24.17	24.0773	-0.602322	-0.494912	-0.10741	1.07729	2.15458	N
CBSK178	Female	23.57	24.13	23.985	24.0574	-0.487391	-0.494912	0.00752159	0.9948	1.9896	N
CBSK78	Female	23.765	24.225	24.285	24.255	-0.489981	-0.494912	0.0049309	0.996588	1.99318	N
C175b	Female	23.875	24.72	24.445	24.5821	-0.707115	-0.494912	-0.212203	1.15846	2.31691	N
CBSK75	Female	23.62	24.135	24.205	24.17	-0.549975	-0.494912	-0.0550623	1.0389	2.07781	N
C174b	Female	23.65	24.035	24.16	24.0974	-0.447419	-0.494912	0.0474934	0.967616	1.93523	N
CBSK190b	Female	24.085	25.29	24.65	24.9679	-0.882949	-0.494912	-0.388037	1.30861	2.61722	G
C173	Female	23.49	24.135	24.09	24.1125	-0.62249	-0.494912	-0.127577	1.09246	2.18492	N
CBSK183	Female	23.605	24.045	24.205	24.1249	-0.519867	-0.494912	-0.024955	1.01745	2.0349	N
C170b	Female	23.73	24.085	24.135	24.11	-0.379987	-0.494912	0.114925	0.92343	1.84686	N
CBSK181	Female	23.64	24.135	24.235	24.1849	-0.544948	-0.494912	-0.050036	1.03529	2.07058	N
C200	Female	23.695	24.445	24.315	24.3799	-0.684913	-0.494912	-0.190001	1.14076	2.28153	N
CBSK186	Female	23.45	24.205	24.07	24.1374	-0.687406	-0.494912	-0.192493	1.14274	2.28547	N
C72b	Female	23.885	24.65	24.34	24.4945	-0.60951	-0.494912	-0.114597	1.08267	2.16535	N
84b		24.77	24.975	24.79	24.8823	-0.112328	-0.112328	0	1	2	N
CBSK179b	Female	24.74	24.96	24.805	24.8824	-0.142379	-0.112328	-0.0300512	1.02105	2.0421	N
C99170	Female	24.385	24.765	24.4	24.5818	-0.196823	-0.112328	-0.0844945	1.06032	2.12063	N
C99151b	Female	24.51	24.925	24.82	24.8724	-0.362445	-0.112328	-0.250117	1.1893	2.37861	N
C99172b	Female	25.07	25.195	24.915	25.0546	0.0153911	-0.112328	0.127719	0.915277	1.83055	N
99153	Female	24.51	24.995	24.835	24.9149	-0.404872	-0.112328	-0.292543	1.2248	2.4496	N
CBSK71	Female	24.96	25.535	25.31	25.4223	-0.462251	-0.112328	-0.349923	1.27449	2.54899	G
C99161b	Female	24.735	25.39	24.705	25.0452	-0.310158	-0.112328	-0.19783	1.14697	2.29394	N
C99122b	Female	25.465	24.67	24.71	24.69	0.775008	-0.112328	0.887336	0.540611	1.08122	L
C99166	Female	24.28	24.855	24.8	24.8275	-0.547485	-0.112328	-0.435157	1.35206	2.70412	G
C99125	Female	24.72	24.82	24.82	24.82	-0.1	-0.112328	0.0123281	0.991491	1.98298	N
C99168	Female	24.46	25.335	24.67	25.0003	-0.540289	-0.112328	-0.427961	1.34533	2.69066	G
C99127b	Female	25.24	25.05	24.575	24.8114	0.428637	-0.112328	0.540965	0.687311	1.37462	L
C99169	Female	24.1	25.035	24.755	24.8946	-0.794606	-0.112328	-0.682278	1.60467	3.20934	G
C99129	Female	24.755	25.535	24.825	25.1775	-0.422497	-0.112328	-0.310169	1.23985	2.47971	N
C99074	Female	24.195	24.3	24.635	24.4669	-0.271927	-0.294869	0.0229421	0.984224	1.96845	N
C99130	Female	24.105	24.185	24.235	24.21	-0.104987	-0.294869	0.189882	0.876678	1.75336	N
C99007	Female	24.74	24.675	24.695	24.685	0.055002	-0.294869	0.349871	0.784654	1.56931	N
C99131b	Female	24.645	24.555	24.685	24.6199	0.0250858	-0.294869	0.319955	0.801095	1.60219	N
C99113	Female	23.87	24.075	24.165	24.12	-0.249958	-0.294869	0.0449107	0.96935	1.9387	N
C99134	Female	24.07	24.215	24.29	24.2525	-0.182471	-0.294869	0.112398	0.925049	1.8501	N
C99119b	Female	24.32	24.45	24.475	24.4625	-0.142497	-0.294869	0.152372	0.89977	1.79954	N
C99141	Female	24.31	24.93	24.565	24.7468	-0.436827	-0.294869	-0.141958	1.1034	2.2068	N
C99121	Female	24.51	24.305	24.62	24.462	0.048007	-0.294869	0.342876	0.788468	1.57694	N
C99149	Female	23.68	24	24.1	24.0499	-0.369948	-0.294869	-0.0750793	1.05342	2.10684	N
C99071	Female	24.26	24.435	24.325	24.3799	-0.119938	-0.294869	0.174931	0.88581	1.77162	N
C99090	Female	24.32	24.6	24.295	24.447	-0.127024	-0.294869	0.167844	0.890172	1.78034	N
C99072	Female	24.74	24.485	24.515	24.5	0.240005	-0.294869	0.534873	0.690219	1.38044	L
C99096	Female	24.485	24.555	24.31	24.4322	0.0528071	-0.294869	0.347676	0.785849	1.5717	N
C99117	Female	24.965	24.57	24.595	24.5825	0.382503	-0.294869	0.677372	0.625303	1.25061	L
C99101b	Female	24.69	24.775	24.65	24.7124	-0.022421	-0.294869	0.272448	0.827914	1.65583	N
C99078b	Female	24.795	24.555	24.67	24.6124	0.182567	-0.294869	0.477436	0.718253	1.43651	L
84b		24.045	24.28	24.225	24.2525	-0.207484	-0.207484	0	1	2	N
CBSK15	Female	24.205	24.49	24.62	24.5549	-0.349914	-0.207484	-0.14243	1.10376	2.20752	N
C99079b	Female	24.545	24.62	24.605	24.6125	-0.0674989	-0.207484	0.139986	0.907528	1.81506	N
CBSK14	Female	24.095	24.435	24.465	24.45	-0.354995	-0.207484	-0.147511	1.10766	2.21531	N
C99081b	Female	24.31	24.675	24.605	24.64	-0.329975	-0.207484	-0.122491	1.08861	2.17723	N
CBSK13	Female	24.24	24.525	24.595	24.56	-0.319975	-0.207484	-0.112491	1.08109	2.16219	N
C99082	Female	24.67	24.835	24.515	24.6745	-0.00448125	-0.207484	0.203003	0.86874	1.73748	N
CBSK12b	Female	25.445	26.62	25.015	25.805	-0.360025	-0.207484	-0.15254	1.11152	2.22305	N
C99042	Female	24.13	24.57	24.215	24.3919	-0.261854	-0.207484	-0.0543698	1.03841	2.07681	N
CBSK10b	Female	24.455	24.775	24.605	24.6899	-0.234854	-0.207484	-0.0273693	1.01915	2.0383	N
C99048b	Female	24.16	24.255	24.235	24.245	-0.0849979	-0.207484	0.122486	0.918603	1.83721	N
CBSK8	Female	24.24	24.625	24.615	24.62	-0.379999	-0.207484	-0.172515	1.12702	2.25404	N
C99050b	Female	24.09	24.485	24.44	24.4625	-0.37249	-0.207484	-0.165005	1.12117	2.24234	N
CBSK2	Female	24.065	24.315	24.45	24.3824	-0.317407	-0.207484	-0.109922	1.07917	2.15834	N
C99043	Female	24.765	25.055	24.855	24.9548	-0.1898	-0.207484	0.0176848	0.987817	1.97563	N
84b		25.55	25	24.985	24.9925	0.557501	0.557501	0	1	2	N
CBSK62b	Female	25.945	25.085	24.835	24.9597	0.985313	0.557501	0.427812	0.743388	1.48678	L
CBSK02	Female	26.525	25.615	25.355	25.4847	1.04033	0.557501	0.48283	0.715572	1.43114	L
CBSK61	Female	25.07	25.025	25.18	25.1024	-0.0323804	0.557501	-0.589881	1.50512	3.01025	G
99103	Female	25.5	25.385	24.775	25.0781	0.421855	0.557501	-0.135646	1.09858	2.19717	N
CBSK175	Female	25.51	24.95	25.08	25.0149	0.495084	0.557501	-0.0624167	1.04421	2.08843	N
CBSK72	Female	25.97	25.54	25.47	25.505	0.465024	0.557501	-0.0924771	1.0662	2.1324	N
CBSK180	Female	24.97	24.865	25.09	24.9772	-0.00724665	0.557501	-0.564748	1.47913	2.95826	G
99115	Female	25.08	25.32	24.92	25.1192	-0.0392038	0.557501	-0.596705	1.51226	3.02452	G
CBSK200	Female	25.25	24.995	24.97	24.9825	0.267503	0.557501	-0.289998	1.22264	2.44528	N
CBSK170	Female	25.23	25.65	25.11	25.3786	-0.148564	0.557501	-0.706065	1.63135	3.2627	G
99106	Female	25.195	24.88	24.865	24.8725	0.322501	0.557501	-0.235	1.17691	2.35381	N
CBSK173	Female	25.54	25.255	25.12	25.1874	0.35259	0.557501	-0.204911	1.15261	2.30523	N
CBSK174	Female	25.7	25.23	25.195	25.2125	0.487506	0.557501	-0.0699951	1.04971	2.09943	N
99045	Female	25.915	25.915	25.57	25.7419	0.173078	0.557501	-0.384423	1.30534	2.61068	G
84b		25.19	25.92	24.565	25.2334	-0.0434064	-0.0434064	0	1	2	N
C99052	Female	26.075	25.73	24.5	25.1075	0.967531	-0.0434064	1.01094	0.496224	0.992447	L
C99014	Female	24.52	25.23	24.41	24.8166	-0.296613	-0.0434064	-0.253207	1.19185	2.38371	N
C99054	Female	25.785	25.705	24.655	25.1745	0.610474	-0.0434064	0.65388	0.635569	1.27114	L
C99061	Female	26.51	26.595	25.2	25.8881	0.621895	-0.0434064	0.665301	0.630557	1.26111	L
C99002	Female	23.87	24.805	24.545	24.6747	-0.804658	-0.0434064	-0.761251	1.69496	3.38992	G
C99063	Female	25.86	26.355	25.095	25.7173	0.142715	-0.0434064	0.186122	0.878965	1.75793	N
C99062	Female	24.175	25.06	24.385	24.7202	-0.545196	-0.0434064	-0.50179	1.41597	2.83194	G
C99064	Female	26.59	26.16	25.135	25.6424	0.947621	-0.0434064	0.991027	0.503119	1.00624	L
C99035	Female	24.015	25	24.685	24.842	-0.827001	-0.0434064	-0.783594	1.72141	3.44283	G
C99130	Female	25.505	26.04	24.985	25.507	-0.00204609	-0.0434064	0.0413603	0.971738	1.94348	N
C99040	Female	24.43	24.805	24.49	24.647	-0.216997	-0.0434064	-0.17359	1.12786	2.25572	N
C99032b	Female	25.755	26.49	25.005	25.7368	0.0182082	-0.0434064	0.0616147	0.958191	1.91638	N
C99030	Female	26.58	26.895	25.11	25.9872	0.592821	-0.0434064	0.636228	0.643393	1.28679	L
C99026b	Female	25.595	25.8	25.155	25.4755	0.119541	-0.0434064	0.162948	0.893198	1.7864	N
a RefMean = Average of RNase P and ALB (Weighed average of the expression level of the two internal control genes)
b dCt =Target - Housekeeping (Difference between the expression level of the Target gene and the two internal control genes)
c Calibrator dCt (It is a known control sample in each plate for the batch to batch variation and as a calibrator which is required in the ΔΔCt method)
d ddCt = Sample dCt - Calibrator dCt (Difference between the expression level of the Target gene and that of the known control)
e 2^-(∆∆Ct) = Fold gene expression (Doubling of the Target gene to obtain relative expression level of Target gene)
f2*2∆∆Ct = Exact copy number (As there are two gene copies, the value has to be multiplied by two in order to obtained the exact copy number)
Note: Sample no 84 is a known control, which is used in each PCR reaction for batch to batch variation and as a calibrator for ΔΔCt method for the calculation of gene copy number.

## Sheet: h
Supplementary Table S2h. Determination of copy numbers of nsv1177513 in SCZ patients samples from German population
Sample ID	Gender	Average of target	Average of RNase P	Average of ALB	RefMeana	dCtb	StCtc	ddCtd	2^(-ddCt)e	2*2^(-ddCt)f	CNV
84b		24.275	24.615	24.73	24.6724	-0.397433	-0.397433	0	1	2	N
P517	Male	24.78	24.91	24.82	24.865	-0.0849593	-0.397433	0.312474	0.80526	1.61052	N
P389B	Male	23.935	24.8	24.44	24.6193	-0.684342	-0.397433	-0.286909	1.22002	2.44005	N
P235	Male	23.685	24.105	24.295	24.1998	-0.514814	-0.397433	-0.117381	1.08476	2.16953	N
P419	Male	23.875	24.935	24.93	24.9325	-1.0575	-0.397433	-0.660067	1.58016	3.16031	G
P289b	Male	27.26	27.82	26.92	27.3663	-0.1063	-0.397433	0.291133	0.81726	1.63452	N
P443	Male	25.195	26.025	25.565	25.794	-0.598975	-0.397433	-0.201542	1.14993	2.29985	N
P305b	Male	24.005	24.735	24.505	24.6197	-0.614731	-0.397433	-0.217298	1.16255	2.32511	N
P454	Male	23.8	24.195	24.555	24.3743	-0.574335	-0.397433	-0.176902	1.13045	2.26091	N
P488b	Male	23.835	24.58	24.585	24.5825	-0.7475	-0.397433	-0.350067	1.27462	2.54924	G
P937	Male	25.02	25.765	25.64	25.7024	-0.682424	-0.397433	-0.284991	1.2184	2.43681	N
P531b	Male	24.45	24.955	24.965	24.96	-0.509999	-0.397433	-0.112567	1.08115	2.1623	N
P384	Male	24.565	23.94	24.255	24.097	0.468015	-0.397433	0.865448	0.548876	1.09775	L
P564	Male	25.625	25.8	25.92	25.8599	-0.23493	-0.397433	0.162503	0.893474	1.78695	N
84b		24.515	24.685	24.72	24.7025	-0.187494	-0.187494	0	1	2	N
P650	Male	24.005	24.625	24.57	24.5975	-0.592485	-0.187494	-0.404991	1.32408	2.64816	G
P1178b	Male	24.5	24.95	24.85	24.8999	-0.39995	-0.187494	-0.212456	1.15866	2.31732	N
P698	Male	24.435	25.155	25.03	25.0924	-0.657422	-0.187494	-0.469928	1.38504	2.77008	G
P1267	Male	24.475	24.68	24.725	24.7025	-0.22749	-0.187494	-0.039996	1.02811	2.05622	N
P717	Male	24.125	24.895	24.575	24.7345	-0.609483	-0.187494	-0.421989	1.33977	2.67955	G
P1333	Male	24.22	24.715	24.715	24.715	-0.495	-0.187494	-0.307506	1.23757	2.47513	N
P742	Male	25.515	26.28	25.825	26.0515	-0.536507	-0.187494	-0.349013	1.27369	2.54738	G
P1357	Male	24.715	24.69	25.055	24.8718	-0.15683	-0.187494	0.0306633	0.97897	1.95794	N
P1008	Male	24.09	24.62	24.54	24.58	-0.489967	-0.187494	-0.302474	1.23326	2.46651	N
P1364b	Male	25.515	26.025	25.585	25.8041	-0.289062	-0.187494	-0.101568	1.07294	2.14588	N
P1113b	Male	24.485	25.12	25.165	25.1425	-0.65749	-0.187494	-0.469996	1.38511	2.77021	G
P1426	Male	24.395	24.77	24.925	24.8474	-0.452379	-0.187494	-0.264885	1.20154	2.40308	N
P1164b	Male	23.395	24.435	24.135	24.2845	-0.889537	-0.187494	-0.702043	1.62681	3.25361	G
P1478	Male	24.255	24.81	24.725	24.7675	-0.512464	-0.187494	-0.32497	1.25264	2.50528	G
84b		26.585	25.105	24.975	25.0399	1.54508	1.54508	0	1	2	N
P2258	Male	25.06	24.48	24.495	24.4875	0.572501	1.54508	-0.972583	1.96235	3.9247	G
P2302b	Male	25.34	24.535	24.685	24.6099	0.730114	1.54508	-0.81497	1.75926	3.51852	G
P2186b	Male	26.67	26.14	25.585	25.861	0.808989	1.54508	-0.736096	1.66566	3.33132	G
P2240b	Male	25.515	24.975	24.92	24.9475	0.567515	1.54508	-0.977569	1.96914	3.93829	G
P2269	Male	25.87	25.14	25.035	25.0874	0.782555	1.54508	-0.762529	1.69646	3.39292	G
P2253b	Male	25.305	24.745	25.18	24.9616	0.343448	1.54508	-1.20164	2.3	4.60001	G
P2208	Male	25.59	24.765	24.625	24.6949	0.895099	1.54508	-0.649985	1.56915	3.1383	G
P3169b	Male	25.155	24.935	25.08	25.0074	0.147605	1.54508	-1.39748	2.63441	5.26882	G
P2304	Male	25.86	25.235	25.175	25.205	0.655018	1.54508	-0.890067	1.85326	3.70652	G
P2236	Male	23.955	24.345	24.38	24.3625	-0.407494	1.54508	-1.95258	3.87066	7.74131	G
P2227	Male	25.73	24.955	24.84	24.8974	0.832566	1.54508	-0.712518	1.63866	3.27732	G
P389Ab	Male	24.895	24.97	24.81	24.8899	0.00512857	1.54508	-1.53996	2.90786	5.81571	G
P2336	Male	24.935	24.39	24.255	24.3224	0.612594	1.54508	-0.932491	1.90857	3.81714	G
P1255	Male	24.97	25.12	25.52	25.3192	-0.34921	1.54508	-1.89429	3.7174	7.4348	G
84b		25.21	24.99	24.795	24.8923	0.317691	0.317691	0	1	2	N
P1485b	Male	24.83	24.015	24.8	24.4043	0.425656	0.317691	0.107965	0.927896	1.85579	N
P2043	Male	25.28	25.295	25.12	25.2073	0.0726519	0.317691	-0.245039	1.18512	2.37025	N
P1558b	Male	25.045	24.88	25.125	25.0022	0.0428001	0.317691	-0.274891	1.2099	2.41981	N
P2056b	Male	25.685	25.695	25.09	25.3907	0.294302	0.317691	-0.023389	1.01634	2.03269	N
P1579b	Male	24.815	24.655	24.995	24.8244	-0.00941792	0.317691	-0.327109	1.2545	2.50899	G
P2060b	Male	24.33	24.955	24.35	24.6506	-0.320644	0.317691	-0.638335	1.55653	3.11306	G
P1599b	Male	25.54	25.245	25.14	25.1924	0.347555	0.317691	0.0298638	0.979513	1.95903	N
P2110b	Male	24.91	25.45	24.765	25.1052	-0.195164	0.317691	-0.512855	1.42687	2.85374	G
P1604b	Male	24.9	24.435	24.63	24.5323	0.367694	0.317691	0.0500028	0.965934	1.93187	N
P2111b	Male	24.755	24.97	24.31	24.6378	0.11721	0.317691	-0.200481	1.14908	2.29816	N
P1625	Male	25.145	24.475	24.79	24.632	0.513004	0.317691	0.195313	0.873384	1.74677	N
P2155	Male	25.465	25.285	24.7	24.9908	0.474212	0.317691	0.156521	0.897186	1.79437	N
P2031b	Male	24.675	24.645	24.62	24.6325	0.0425032	0.317691	-0.275188	1.21015	2.4203	N
P2156b	Male	24.57	24.78	24.58	24.6798	-0.109797	0.317691	-0.427488	1.34489	2.68978	G
84b		24.785	23.535	24.71	24.1153	0.669655	0.669655	0	1	2	N
P314	Male	24.825	23.43	24.745	24.0785	0.746475	0.669655	0.07682	0.948145	1.89629	N
P748b	Male	24.77	23.62	24.675	24.1417	0.628262	0.669655	-0.041393	1.02911	2.05821	N
P673b	Male	24.725	23.115	24.48	23.7877	0.937289	0.669655	0.267634	0.830681	1.66136	N
P377	Male	24.265	23.23	24.555	23.8833	0.381687	0.669655	-0.287969	1.22092	2.44184	N
P318b	Male	24.685	23.075	24.565	23.8083	0.876653	0.669655	0.206998	0.866338	1.73268	N
P740b	Male	24.29	23.225	24.595	23.9002	0.389814	0.669655	-0.279841	1.21406	2.42812	N
P678b	Male	25.63	23.235	24.51	23.864	1.76601	0.669655	1.09636	0.467696	0.935391	L
P573b	Male	23.96	23.19	24.26	23.719	0.241033	0.669655	-0.428622	1.34595	2.6919	G
P376b	Male	23.87	22.76	24.12	23.4301	0.439866	0.669655	-0.22979	1.17266	2.34533	N
P793b	Male	23.86	23.21	24.33	23.7634	0.0965975	0.669655	-0.573058	1.48767	2.97535	G
P696	Male	24.255	22.975	24.25	23.6039	0.651107	0.669655	-0.018548	1.01294	2.02588	N
P643b	Male	24.015	23.13	24.325	23.72	0.295024	0.669655	-0.374631	1.29651	2.59302	G
P482	Male	24.455	23.225	24.52	23.8637	0.591283	0.669655	-0.0783725	1.05583	2.11165	N
794b	Male	24.455	23.59	24.665	24.1215	0.333488	0.669655	-0.336167	1.2624	2.5248	G
84b		24.51	24.53	25.765	25.1399	-0.629917	-0.629917	0	1	2	N
P814	Male	24.51	24.5	25.505	24.9974	-0.48745	-0.629917	0.142468	0.905968	1.81194	N
P1399b	Male	24.06	24.335	25.955	25.132	-1.07195	-0.629917	-0.442033	1.35852	2.71703	G
P1341	Male	24.455	24.255	25.665	24.95	-0.495042	-0.629917	0.134876	0.910748	1.8215	N
P1036	Male	23.84	23.975	25.28	24.6189	-0.778855	-0.629917	-0.148937	1.10875	2.2175	N
P933	Male	24.535	24.645	25.435	25.0369	-0.501884	-0.629917	0.128033	0.915078	1.83016	N
P1505b	Male	24.015	24.05	25.16	24.5987	-0.58374	-0.629917	0.0461777	0.968499	1.937	N
P1339	Male	24.615	24.66	25.695	25.1722	-0.557181	-0.629917	0.0727364	0.950833	1.90167	N
P1317	Male	23.79	23.965	25.225	24.5869	-0.79693	-0.629917	-0.167013	1.12273	2.24546	N
P823	Male	23.78	23.985	25.165	24.5679	-0.787917	-0.629917	-0.157999	1.11574	2.23148	N
P1141b	Male	24.09	24.015	25.05	24.527	-0.437041	-0.629917	0.192876	0.87486	1.74972	N
P1489	Male	23.6	23.855	24.92	24.3817	-0.781686	-0.629917	-0.151768	1.11093	2.22186	N
P1218	Male	24.03	23.995	25.31	24.6437	-0.61373	-0.629917	0.016187	0.988843	1.97769	N
P925	Male	23.61	23.8	24.895	24.3413	-0.731343	-0.629917	-0.101426	1.07283	2.14567	N
P1185b	Male	24.045	24.395	25.57	24.9756	-0.930591	-0.629917	-0.300674	1.23172	2.46344	N
84b		24.825	24.955	24.94	24.9475	-0.122499	-0.122499	0	1	2	N
2307	Male	22.83	23.705	25.765	24.7135	-1.88355	-0.122499	-1.76105	3.38944	6.77888	G
2916b	Male	25.725	24.445	25.055	24.7481	0.976879	-0.122499	1.09938	0.466718	0.933435	L
2333	Male	24.82	24.83	24.905	24.8675	-0.0474717	-0.122499	0.0750271	0.949324	1.89865	N
3109	Male	24.69	24.74	24.995	24.8672	-0.177173	-0.122499	-0.0546743	1.03862	2.07725	N
2231	Male	23.675	25.02	24.82	24.9198	-1.2448	-0.122499	-1.1223	2.17694	4.35388	G
3142b	Male	24.695	25.17	25.19	25.18	-0.484998	-0.122499	-0.362499	1.28565	2.5713	G
2271	Male	23.91	24.47	24.65	24.5598	-0.649835	-0.122499	-0.527336	1.44127	2.88253	G
2143b	Male	23.88	25.13	25.17	25.15	-1.26999	-0.122499	-1.14749	2.21529	4.43057	G
2889b	Male	24.275	24.7	25.55	25.1214	-0.846405	-0.122499	-0.723906	1.65165	3.3033	G
2142Pb	Male	24.275	25.055	25.455	25.2542	-0.979208	-0.122499	-0.856709	1.8109	3.62181	G
2866	Male	24.045	24.51	24.535	24.5225	-0.477497	-0.122499	-0.354998	1.27898	2.55797	G
2125b	Male	23.755	25.55	25.39	25.4699	-1.71487	-0.122499	-1.59238	3.01545	6.03091	G
2888	Male	25.26	25.09	25.325	25.2072	0.0527739	-0.122499	0.175273	0.8856	1.7712	N
084b	Male	24.74	24.585	24.645	24.615	0.125018	-0.122499	0.247517	0.842345	1.68469	N
3101b	Male	24.6	24.825	24.855	24.84	-0.239995	-0.122499	-0.117497	1.08485	2.1697	N
1271	Male	23.025	23.87	24.37	24.1187	-1.0937	-0.122499	-0.971205	1.96048	3.92096	G
3056b	Male	24.835	25.07	25.1	25.085	-0.249996	-0.122499	-0.127497	1.0924	2.18479	N
3046	Male	24.62	24.655	24.68	24.6675	-0.0474968	-0.122499	0.075002	0.949341	1.89868	N
84b		24.705	24.52	25.24	24.8774	-0.172395	-0.172395	0	1	2	N
P2294A	Female	24.55	24.31	25.25	24.7755	-0.225542	-0.172395	-0.053147	1.03753	2.07505	N
P2424A	Female	24.475	24.72	25.565	25.1389	-0.66395	-0.172395	-0.491554	1.40596	2.81192	G
P2536A	Female	25.04	24.33	25.26	24.7906	0.249361	-0.172395	0.421756	0.746515	1.49303	L
P2631A	Female	24.965	24.725	25.525	25.1218	-0.156816	-0.172395	0.0155796	0.989259	1.97852	N
P448A	Female	23.555	23.635	24.58	24.1029	-0.547869	-0.172395	-0.375474	1.29727	2.59453	G
P2411A	Female	23.79	24.12	24.815	24.465	-0.675032	-0.172395	-0.502637	1.4168	2.8336	G
P489b	Female	23.81	23.535	24.55	24.0371	-0.227143	-0.172395	-0.0547478	1.03868	2.07735	N
P2629A	Female	23.78	23.745	24.755	24.2447	-0.464741	-0.172395	-0.292346	1.22463	2.44926	N
P293A	Female	23.565	23.47	24.68	24.0674	-0.502397	-0.172395	-0.330002	1.25701	2.51403	G
P2408A	Female	23.48	24.025	24.755	24.3873	-0.907269	-0.172395	-0.734873	1.66425	3.3285	G
P2477A	Female	28.615	26.845	26.525	26.6845	1.93048	-0.172395	2.10288	0.232794	0.465588	L
P2067b	Female	24.37	24.005	25	24.4974	-0.127449	-0.172395	0.0449465	0.969326	1.93865	N
P2635A	Female	24.46	24.44	25.17	24.8023	-0.342314	-0.172395	-0.169919	1.125	2.24999	N
P2393A	Female	23.315	23.955	24.835	24.391	-1.07603	-0.172395	-0.903636	1.87078	3.74155	G
84b		23.605	24.035	24.165	24.0999	-0.494912	-0.494912	0	1	2	N
P720	Female	23.22	23.725	24.015	23.8696	-0.64956	-0.494912	-0.154647	1.11315	2.2263	N
P1127b	Female	23.705	24.15	24.27	24.2099	-0.504926	-0.494912	-0.0100133	1.00696	2.01393	N
P223	Female	23.715	24.135	24.455	24.2945	-0.579473	-0.494912	-0.0845608	1.06036	2.12073	N
P1123	Female	23.625	24.3	24.28	24.29	-0.664998	-0.494912	-0.170086	1.12513	2.25025	N
P380	Female	24.145	24.615	24.685	24.65	-0.504975	-0.494912	-0.0100628	1.007	2.014	N
P887	Female	23.98	24.445	24.625	24.5348	-0.554835	-0.494912	-0.0599226	1.04241	2.08482	N
P473b	Female	23.77	24.095	24.21	24.1524	-0.382432	-0.494912	0.112481	0.924996	1.84999	N
P879b	Female	23.955	24.485	24.54	24.5125	-0.557485	-0.494912	-0.0625722	1.04433	2.08865	N
P792	Female	23.495	24.095	24.435	24.2644	-0.769404	-0.494912	-0.274492	1.20957	2.41914	N
P845b	Female	23.88	24.49	24.565	24.5275	-0.647471	-0.494912	-0.152559	1.11154	2.22308	N
P1583	Female	23.195	23.59	23.975	23.7817	-0.586721	-0.494912	-0.0918086	1.06571	2.13141	N
P806	Female	24.095	24.68	24.645	24.6625	-0.567494	-0.494912	-0.0725814	1.0516	2.10319	N
P354	Female	23.485	24.83	24.78	24.805	-1.31999	-0.494912	-0.825075	1.77163	3.54325	G
P759	Female	23.975	24.43	24.62	24.5248	-0.549816	-0.494912	-0.0549037	1.03879	2.07758	N
84b		24.77	24.975	24.79	24.8823	-0.112328	-0.112328	0	1	2	N
P2246	Female	24.675	25.485	24.995	25.2388	-0.563811	-0.112328	-0.451483	1.36745	2.73489	G
P313	Female	24.79	25.3	24.995	25.147	-0.357038	-0.112328	-0.24471	1.18485	2.36971	N
P946	Female	24.745	25	25.07	25.035	-0.289976	-0.112328	-0.177647	1.13104	2.26208	N
P341b	Female	25.24	25.01	24.865	24.9374	0.302605	-0.112328	0.414933	0.750054	1.50011	N
P238b	Female	24.83	24.79	24.545	24.6672	0.162804	-0.112328	0.275132	0.826375	1.65275	N
P436	Female	23.925	24.98	24.655	24.817	-0.891968	-0.112328	-0.77964	1.7167	3.4334	G
P699	Female	24.83	25.61	25.13	25.3689	-0.538865	-0.112328	-0.426537	1.344	2.68801	G
P566	Female	24.18	24.815	24.61	24.7123	-0.532287	-0.112328	-0.419959	1.33789	2.67578	G
P938b	Female	25.795	25.57	25.24	25.4045	0.390536	-0.112328	0.502864	0.705704	1.41141	L
P2536B	Female	24.435	25.155	25.16	25.1575	-0.7225	-0.112328	-0.610172	1.52644	3.05288	G
P965b	Female	28.42	30.055	25.98	27.9433	0.476684	-0.112328	0.589012	0.664798	1.3296	L
P1000	Female	24.465	25.12	25.11	25.115	-0.65	-0.112328	-0.537671	1.45163	2.90326	G
P1286b	Female	24.66	24.9	24.605	24.7521	-0.0920605	-0.112328	0.0202675	0.98605	1.9721	N
84b		24.09	24.465	24.305	24.3849	-0.294869	-0.294869	0	1	2	N
P2293b	Female	24.815	24.875	24.605	24.7396	0.0753683	-0.294869	0.370237	0.773655	1.54731	N
P2294B	Female	24.81	24.8	24.54	24.6697	0.140343	-0.294869	0.435211	0.739585	1.47917	L
P2489A	Female	25.12	25.03	24.645	24.8368	0.283246	-0.294869	0.578115	0.669839	1.33968	L
P448B	Female	25	24.9	24.925	24.9125	0.0875031	-0.294869	0.382372	0.767175	1.53435	N
P2477B	Female	25.14	24.56	24.555	24.5575	0.5825	-0.294869	0.877369	0.544359	1.08872	L
P2239b	Female	24.57	25.06	24.945	25.0024	-0.432434	-0.294869	-0.137565	1.10005	2.20009	N
P2424B	Female	24.94	24.445	24.54	24.4925	0.447546	-0.294869	0.742415	0.597738	1.19548	L
P293B	Female	24.26	24.82	24.505	24.662	-0.401997	-0.294869	-0.107128	1.07708	2.15416	N
P2411B	Female	24.92	24.505	24.625	24.5649	0.355073	-0.294869	0.649942	0.637306	1.27461	L
P338	Female	24	24.845	24.23	24.5356	-0.535573	-0.294869	-0.240704	1.18157	2.36314	N
P2408B	Female	24.63	24.325	24.455	24.3899	0.240087	-0.294869	0.534955	0.69018	1.38036	L
84b		24.045	24.28	24.225	24.2525	-0.207484	-0.207484	0	1	2	N
P2173b	Female	24.72	24.435	24.535	24.4849	0.235051	-0.207484	0.442535	0.73584	1.47168	L
P2077b	Female	25.665	24.16	24.305	24.2324	1.43261	-0.207484	1.64009	0.320836	0.641672	L
P441b	Female	24.46	24.865	24.545	24.7045	-0.244482	-0.207484	-0.0369975	1.02598	2.05195	N
P2034	Female	24.49	24.65	24.56	24.605	-0.114959	-0.207484	0.0925256	0.937879	1.87576	N
P451	Female	28.42	28.79	27.98	28.3821	0.0378894	-0.207484	0.245374	0.843597	1.68719	N
P1609	Female	24.81	24.81	24.805	24.8075	0.00250013	-0.207484	0.209985	0.864546	1.72909	N
P628b	Female	26.25	26.15	25.845	25.9971	0.252947	-0.207484	0.460432	0.726769	1.45354	L
P859b	Female	24.21	24.935	24.665	24.7996	-0.589633	-0.207484	-0.382148	1.30328	2.60656	G
P1294	Female	24.065	24.15	24.415	24.2821	-0.217138	-0.207484	-0.00965409	1.00671	2.01343	N
P1079b	Female	24.015	24.525	24.08	24.3015	-0.286481	-0.207484	-0.078997	1.05628	2.11257	N
P1319	Female	24.295	24.225	24.475	24.3497	-0.0546792	-0.207484	0.152805	0.8995	1.799	N
P857b	Female	24.415	24.715	24.7	24.7075	-0.292499	-0.207484	-0.0850145	1.0607	2.1214	N
84b		25.55	25	24.985	24.9925	0.557501	0.557501	0	1	2	N
P1652	Female	25.62	25.7	25.88	25.7898	-0.169843	0.557501	-0.727344	1.65559	3.31118	G
P413	Female	25.56	25.105	25.335	25.2197	0.340262	0.557501	-0.217239	1.16251	2.32501	N
P2489B	Female	25.725	26.56	25.195	25.8685	-0.143498	0.557501	-0.700999	1.62563	3.25126	G
P2087	Female	26	25.5	24.935	25.2159	0.784082	0.557501	0.226581	0.854658	1.70932	N
P435	Female	25.11	25.215	24.865	25.0394	0.0706115	0.557501	-0.48689	1.40142	2.80284	G
P2635B	Female	25.59	24.97	25.255	25.1121	0.477904	0.557501	-0.0795968	1.05672	2.11345	N
P6491	Female	25.29	24.97	25.1	25.0349	0.255084	0.557501	-0.302417	1.23321	2.46642	N
P2631B	Female	25.3	25.075	25.2	25.1374	0.162578	0.557501	-0.394923	1.31487	2.62975	G
P2852	Female	25.84	25.755	25.555	25.6548	0.185195	0.557501	-0.372306	1.29442	2.58884	G
P2629B	Female	25.53	25.02	25.205	25.1123	0.41767	0.557501	-0.139831	1.10178	2.20355	N
P2833	Female	25.73	25.705	25.505	25.6048	0.125195	0.557501	-0.432306	1.34939	2.69878	G
P2067	Female	25.155	24.885	24.605	24.7446	0.410396	0.557501	-0.147105	1.10735	2.21469	N
P2393B	Female	25	25.74	24.975	25.3546	-0.354615	0.557501	-0.912116	1.8818	3.76361	G
84b		25.19	25.92	24.565	25.2334	-0.0434064	-0.0434064	0	1	2	N
P1284b	Female	26.17	26.195	25.075	25.6289	0.541117	-0.0434064	0.584524	0.666869	1.33374	L
P1204	Female	25.725	26.525	24	25.2309	0.494067	-0.0434064	0.537473	0.688977	1.37795	L
P1132	Female	25.78	25.88	24.81	25.3394	0.440647	-0.0434064	0.484054	0.714966	1.42993	L
84b		23.48	24	24.31	24.1545	-0.674503	-0.674503	0	1	2	N
2339	Female	23.74	23.735	24.26	23.9961	-0.256064	-0.674503	0.418438	0.748234	1.49647	L
3261	Female	23.315	23.885	24.645	24.262	-0.947024	-0.674503	-0.272522	1.20792	2.41583	N
2314	Female	23.485	24.41	24.78	24.5943	-1.1093	-0.674503	-0.434802	1.35172	2.70345	G
3258b	Female	22.125	22.87	23.91	23.3842	-1.25922	-0.674503	-0.584716	1.49974	2.99949	G
2303b	Female	22.85	23.925	24.465	24.1935	-1.34349	-0.674503	-0.668991	1.58996	3.17992	G
3049	Female	22.98	23.68	24.105	23.8916	-0.911555	-0.674503	-0.237052	1.17858	2.35716	N
2935	Female	22.935	24.285	24.37	24.3275	-1.39246	-0.674503	-0.71796	1.64485	3.28971	G
3139	Female	24.535	26.09	26.08	26.085	-1.55	-0.674503	-0.875497	1.83464	3.66928	G
3248	Female	23.91	23.705	24.265	23.9834	-0.0733656	-0.674503	0.601137	0.659234	1.31847	L
3131	Female	23.535	24.06	24.675	24.3656	-0.83056	-0.674503	-0.156057	1.11424	2.22848	N
2508	Female	23.825	24.445	24.615	24.5299	-0.704853	-0.674503	-0.03035	1.02126	2.04252	N
2862	Female	22.83	24.63	24.655	24.6425	-1.8125	-0.674503	-1.13799	2.20075	4.4015	G
2446b	Female	23.09	24.52	24.79	24.6546	-1.56463	-0.674503	-0.890128	1.85334	3.70668	G
2884	Female	23.49	24.205	24.59	24.3967	-0.906741	-0.674503	-0.232238	1.17466	2.34931	N
2478	Female	23.675	24.685	24.525	24.6049	-0.92987	-0.674503	-0.255367	1.19364	2.38728	N
2943	Female	23.34	24.19	24.715	24.4511	-1.11109	-0.674503	-0.436588	1.3534	2.7068	G
3062	Female	23.93	25.225	24.675	24.9485	-1.01848	-0.674503	-0.343982	1.26925	2.53851	G
2890b	Female	23.165	23.815	24.49	24.1501	-0.985142	-0.674503	-0.310639	1.24026	2.48051	N
2479b	Female	23.775	24	24.715	24.3549	-0.579876	-0.674503	0.0946264	0.936515	1.87303	N
2808	Female	23.46	24.43	24.795	24.6118	-1.15182	-0.674503	-0.477321	1.39216	2.78431	G
2904b	Female	23.52	24.27	24.525	24.3972	-0.877167	-0.674503	-0.202664	1.15082	2.30164	N
2885	Female	23.01	24.03	24.65	24.338	-1.32803	-0.674503	-0.653523	1.573	3.14601	G
3128	Female	23.37	24.045	24.24	24.1423	-0.772303	-0.674503	-0.0978004	1.07014	2.14028	N
2858b	Female	22.98	24.315	24.63	24.472	-1.49199	-0.674503	-0.81749	1.76234	3.52468	G
3230	Female	23.22	24.38	24.73	24.5544	-1.33438	-0.674503	-0.659874	1.57994	3.15989	G
8852	Female	23.28	24.275	24.695	24.4841	-1.2041	-0.674503	-0.529597	1.44353	2.88705	G
a RefMean = Average of RNase P and ALB (Weighed average of the expression level of the two internal control genes)
b dCt =Target - Housekeeping (Difference between the expression level of the Target gene and the two internal control genes)
c Calibrator dCt (It is a known control sample in each plate for the batch to batch variation and as a calibrator which is required in the ΔΔCt method)
d ddCt = Sample dCt - Calibrator dCt (Difference between the expression level of the Target gene and that of the known control)
e 2^-(∆∆Ct) = Fold gene expression (Doubling of the Target gene to obtain relative expression level of Target gene)
f2*2∆∆Ct = Exact copy number (As there are two gene copies, the value has to be multiplied by two in order to obtained the exact copy number)
Note: Sample no 84 is a known control, which is used in each PCR reaction for batch to batch variation and as a calibrator for ΔΔCt method for the calculation of gene copy number.

## Sheet: i
Supplementary Table S2i. Determination of copy numbers of esv2730987 in female control samples from Chinese population
Sample ID	Average of target	Average of RNase P	Average of ALB	RefMeana	dCtb	StCtc	ddCtd	2^(-ddCt)e	2*2^(-ddCt)f	CNV
84b	22.025	23.885	23.89	23.8875	-1.8625	-1.8625	0	1	2	N
FC101b	22.15	23.96	23.855	23.9074	-1.75744	-1.8625	0.105058	0.929768	1.85954	N
FC108b	22.075	23.965	23.86	23.9124	-1.83744	-1.8625	0.0250575	0.982781	1.96556	N
FC102b	23.05	25.59	25.13	25.359	-2.30896	-1.8625	-0.446457	1.36269	2.72538	G
FC109	22.06	24.18	23.815	23.9968	-1.93681	-1.8625	-0.0743062	1.05285	2.10571	N
FC103	22.62	24.68	24.49	24.5848	-1.96482	-1.8625	-0.102317	1.0735	2.14699	N
FC110b	22.13	24.61	23.975	24.2904	-2.16043	-1.8625	-0.297925	1.22938	2.45875	N
FC104b	21.885	23.785	23.71	23.7475	-1.86247	-1.8625	2.94776e-05	0.99998	1.99996	N
FC111b	21.98	23.93	23.81	23.8699	-1.88992	-1.8625	-0.0274247	1.01919	2.03838	N
FC105	22.18	24.63	23.98	24.3028	-2.12283	-1.8625	-0.260327	1.19775	2.3955	N
FC112	21.975	24.98	23.815	24.3905	-2.41555	-1.8625	-0.553045	1.46718	2.93436	G
FC106	22.51	24.43	24.485	24.4575	-1.94748	-1.8625	-0.0849847	1.06068	2.12135	N
FC113b	22.025	24.23	23.9	24.0644	-2.03943	-1.8625	-0.176934	1.13048	2.26096	N
FC107	22.055	24.16	23.84	23.9995	-1.94447	-1.8625	-0.0819668	1.05846	2.11692	N
FC114	22.23	24.585	24.09	24.3362	-2.10624	-1.8625	-0.243742	1.18406	2.36812	N
84b	22.445	25.01	24.48	24.7436	-2.29858	-2.29858	0	1	2	N
FC129	22.615	25.04	24.65	24.8442	-2.22923	-2.29858	0.0693462	0.95307	1.90614	N
FC136	22.6	24.99	24.595	24.7917	-2.19171	-2.29858	0.106868	0.928602	1.8572	N
FC130	22.445	24.77	24.56	24.6648	-2.21978	-2.29858	0.0788045	0.946842	1.89368	N
FC137	22.705	25.555	24.785	25.1671	-2.46206	-2.29858	-0.163474	1.11998	2.23996	N
FC131	22.54	24.605	24.645	24.625	-2.08499	-2.29858	0.213589	0.862389	1.72478	N
FC138	22.49	25.53	24.57	25.0454	-2.5554	-2.29858	-0.25682	1.19484	2.38968	N
FC132	22.595	25.49	24.82	25.1528	-2.55777	-2.29858	-0.259188	1.19681	2.39361	N
FC139	22.62	25.39	24.675	25.0299	-2.40995	-2.29858	-0.111366	1.08025	2.1605	N
FC133	22.655	25.24	24.885	25.0619	-2.40687	-2.29858	-0.10829	1.07795	2.1559	N
FC140b	22.495	25.055	24.54	24.7962	-2.30116	-2.29858	-0.00258202	1.00179	2.00358	N
FC134b	22.595	24.94	24.76	24.8498	-2.25484	-2.29858	0.043744	0.970134	1.94027	N
FC141	22.605	25.2	24.865	25.0319	-2.42694	-2.29858	-0.128359	1.09305	2.1861	N
FC135	22.425	24.895	24.6	24.7471	-2.32206	-2.29858	-0.0234794	1.01641	2.03282	N
FC142	22.57	25.485	24.7	25.0894	-2.51943	-2.29858	-0.220849	1.16542	2.33084	N
84b	24.525	26.065	24.96	25.5065	-0.981517	-0.981517	0	1	2	N
FC301b	23.285	24.595	24.73	24.6624	-1.37741	-0.981517	-0.395891	1.31575	2.63151	G
FC302	23.65	25.25	24.875	25.0618	-1.4118	-0.981517	-0.430282	1.3475	2.69499	G
Fc303b	23.685	24.985	25.12	25.0524	-1.36741	-0.981517	-0.385892	1.30667	2.61334	G
FC304b	23.455	24.99	25	24.995	-1.54	-0.981517	-0.558483	1.47272	2.94544	G
FC305	24.055	25.795	25.54	25.6672	-1.61218	-0.981517	-0.630667	1.54828	3.09656	G
FC306	23.48	24.885	25.04	24.9624	-1.48238	-0.981517	-0.500863	1.41506	2.83012	G
FC307	23.525	25.33	25.035	25.1821	-1.65707	-0.981517	-0.675551	1.59721	3.19441	G
FC308b	23.15	24.87	24.805	24.8375	-1.68748	-0.981517	-0.705962	1.63123	3.26246	G
FC309	24.425	26.02	25.64	25.8293	-1.4043	-0.981517	-0.422784	1.34051	2.68102	G
FC310	23.49	25.315	24.98	25.1469	-1.65694	-0.981517	-0.675425	1.59707	3.19414	G
FC311	23.32	25.28	24.78	25.0288	-1.70875	-0.981517	-0.727235	1.65546	3.31093	G
FC312b	23.32	24.9	25.05	24.9749	-1.65489	-0.981517	-0.673371	1.59479	3.18959	G
FC314	23.82	25.74	25.35	25.5443	-1.72426	-0.981517	-0.742739	1.67335	3.3467	G
84b	23.815	25.16	24.705	24.9315	-1.11646	-1.11646	0	1	2	N
FC329	22.895	24.175	24.2	24.1875	-1.2925	-1.11646	-0.176035	1.12977	2.25955	N
FC330b	23.51	24.98	24.74	24.8597	-1.34971	-1.11646	-0.233248	1.17548	2.35096	N
FC331b	23.3	24.95	24.745	24.8473	-1.54729	-1.11646	-0.430827	1.34801	2.69601	G
FC332b	22.385	23.955	23.955	23.955	-1.57	-1.11646	-0.453538	1.36939	2.73879	G
FC333	22.835	24.505	24.465	24.485	-1.64999	-1.11646	-0.53353	1.44747	2.89493	G
FC334	22.805	24.155	24.35	24.2523	-1.4473	-1.11646	-0.330842	1.25775	2.51549	G
FC335	23.07	24.62	24.58	24.6	-1.52999	-1.11646	-0.41353	1.33194	2.66388	G
FC336b	22.86	24.95	24.465	24.7063	-1.84631	-1.11646	-0.729848	1.65846	3.31693	G
FC337	23.515	25.15	24.89	25.0197	-1.50466	-1.11646	-0.3882	1.30876	2.61752	G
FC338	22.8	24.485	24.28	24.3823	-1.58228	-1.11646	-0.465823	1.3811	2.76221	G
FC339b	23.115	24.91	24.63	24.7696	-1.6546	-1.11646	-0.538142	1.4521	2.9042	G
FC340	22.62	24.595	24.135	24.3639	-1.74391	-1.11646	-0.627452	1.54483	3.08967	G
FC341	22.89	24.15	24.32	24.2349	-1.34485	-1.11646	-0.228389	1.17153	2.34305	N
FC342	23.555	25.28	24.99	25.1346	-1.57958	-1.11646	-0.46312	1.37852	2.75704	G
84b	23.19	24.98	24.915	24.9475	-1.75748	-1.75748	0	1	2	N
FC343b	22.575	23.945	24.29	24.1169	-1.54188	-1.75748	0.215596	0.86119	1.72238	N
FC344	23.12	24.305	24.52	24.4123	-1.29226	-1.75748	0.465216	0.724363	1.44873	L
FC345	22.88	24.775	24.45	24.612	-1.73196	-1.75748	0.0255153	0.98247	1.96494	N
FC346	23.63	25.015	25.03	25.0225	-1.3925	-1.75748	0.36498	0.77648	1.55296	N
FC347b	22.78	24.815	24.47	24.6419	-1.8619	-1.75748	-0.104417	1.07506	2.15012	N
FC348	23.3	24.89	24.74	24.8149	-1.51489	-1.75748	0.242592	0.845225	1.69045	N
FC349	23.11	25.025	24.785	24.9047	-1.79471	-1.75748	-0.0372321	1.02614	2.05229	N
FC350b	23.77	25.56	25.255	25.407	-1.63704	-1.75748	0.120436	0.919909	1.83982	N
FC351	23.605	25.645	25.115	25.3786	-1.77362	-1.75748	-0.0161377	1.01125	2.0225	N
FC352b	23.505	25.15	24.88	25.0146	-1.50964	-1.75748	0.247843	0.842155	1.68431	N
FC353	22.88	24.645	24.5	24.5724	-1.69239	-1.75748	0.0650858	0.955888	1.91178	N
FC354	24.015	25.23	25.275	25.2525	-1.23749	-1.75748	0.519989	0.697377	1.39475	L
FC355	23.76	25.825	25.29	25.5561	-1.7961	-1.75748	-0.0386212	1.02713	2.05426	N
FC356	23.21	24.9	24.67	24.7847	-1.57473	-1.75748	0.182746	0.881025	1.76205	N
84b	22.975	24.59	24.65	24.62	-1.64498	-1.64498	0	1	2	N
FC357	22.6	24.235	24.235	24.235	-1.635	-1.64498	0.00998172	0.993105	1.98621	N
FC358	23.65	24.66	24.9	24.7797	-1.12971	-1.64498	0.515272	0.699661	1.39932	L
FC359	23.49	25.005	24.985	24.995	-1.505	-1.64498	0.139984	0.907529	1.81506	N
FC362b	22.81	24.58	24.65	24.615	-1.80498	-1.64498	-0.159993	1.11728	2.23456	N
FC361b	23.97	25.675	25.58	25.6275	-1.65746	-1.64498	-0.0124743	1.00868	2.01737	N
FC364b	22.93	23.885	24.44	24.1609	-1.23091	-1.64498	0.414075	0.7505	1.501	N
FC363	23.455	25.055	24.975	25.015	-1.55997	-1.64498	0.0850137	0.942776	1.88555	N
FC366b	23.165	24.88	24.865	24.8725	-1.7075	-1.64498	-0.0625171	1.04429	2.08857	N
FC365b	22.965	24.54	24.55	24.545	-1.58	-1.64498	0.0649822	0.955957	1.91191	N
FC368	23.205	24.835	24.74	24.7875	-1.58245	-1.64498	0.0625272	0.957585	1.91517	N
FC367	22.94	24.67	24.67	24.67	-1.73	-1.64498	-0.0850183	1.0607	2.1214	N
FC370	23.195	24.715	24.9	24.8073	-1.61233	-1.64498	0.0326542	0.97762	1.95524	N
FC369	23.26	25.07	24.77	24.9195	-1.65955	-1.64498	-0.0145668	1.01015	2.0203	N
FC371	23.18	24.835	24.71	24.7724	-1.59242	-1.64498	0.0525606	0.964223	1.92845	N
84b	23.11	24.61	24.535	24.5725	-1.46247	-1.46247	0	1	2	N
FC372	22.57	23.93	23.825	23.8774	-1.30744	-1.46247	0.155029	0.898114	1.79623	N
FC373	22.995	24.9	24.675	24.7872	-1.79224	-1.46247	-0.329773	1.25682	2.51363	G
FC374	23.045	24.655	24.675	24.665	-1.62	-1.46247	-0.157527	1.11537	2.23075	N
FC375	23.105	24.595	24.74	24.6674	-1.56239	-1.46247	-0.0999221	1.07172	2.14343	N
FC376	23.555	25.13	25.03	25.08	-1.52495	-1.46247	-0.0624788	1.04426	2.08852	N
FC377b	23.195	24.85	25.015	24.9324	-1.73736	-1.46247	-0.274892	1.2099	2.41981	N
FC378	22.89	24.585	24.45	24.5174	-1.62741	-1.46247	-0.164936	1.12112	2.24223	N
FC379	23.52	25.03	24.965	24.9975	-1.47748	-1.46247	-0.0150075	1.01046	2.02091	N
FC381	23.2	24.795	24.915	24.8549	-1.65493	-1.46247	-0.192456	1.14271	2.28542	N
FC382	23.45	25	25.035	25.0175	-1.56749	-1.46247	-0.105022	1.07551	2.15102	N
FC383	23.9	24.765	25.19	24.9766	-1.0766	-1.46247	0.385875	0.765315	1.53063	N
FC384	22.71	24.01	24.29	24.1496	-1.43959	-1.46247	0.0228772	0.984268	1.96854	N
FC385	23.8	24.275	24.71	24.4915	-0.691534	-1.46247	0.770937	0.586037	1.17207	L
84b	23.025	25.25	25.415	25.3324	-2.30737	-2.30737	0	1	2	N
FC115b	22.155	24.91	24.015	24.4584	-2.30341	-2.30737	0.00395913	0.99726	1.99452	N
FC122	22.585	24.92	24.47	24.694	-2.10897	-2.30737	0.198391	0.871522	1.74304	N
FC116b	22.425	24.555	24.525	24.54	-2.115	-2.30737	0.19237	0.875167	1.75033	N
FC123	22.73	25.025	24.84	24.9323	-2.20233	-2.30737	0.105037	0.929781	1.85956	N
FC117	22.575	25.055	24.705	24.8794	-2.30438	-2.30737	0.00298112	0.997936	1.99587	N
FC124	22.635	24.895	24.75	24.8224	-2.18739	-2.30737	0.119972	0.920206	1.84041	N
FC118	22.45	24.915	24.67	24.7922	-2.3422	-2.30737	-0.0348317	1.02444	2.04887	N
FC125	22.685	25.455	24.855	25.1532	-2.46821	-2.30737	-0.160845	1.11794	2.23588	N
FC119	22.545	24.64	24.65	24.645	-2.1	-2.30737	0.207366	0.866117	1.73223	N
FC126	22.76	25.05	24.895	24.9724	-2.21238	-2.30737	0.0949859	0.936281	1.87256	N
FC120	22.68	25.085	24.905	24.9948	-2.31484	-2.30737	-0.00747231	1.00519	2.01039	N
FC127	22.96	25.885	25.135	25.5072	-2.54724	-2.30737	-0.239878	1.18089	2.36179	N
FC121	22.42	24.63	24.575	24.6025	-2.18248	-2.30737	0.124881	0.91708	1.83416	N
FC128	22.68	24.975	24.845	24.9099	-2.22992	-2.30737	0.0774505	0.947731	1.89546	N
84b	23.34	24.44	24.335	24.3874	-1.04744	-1.04744	0	1	2	N
FC01	23.14	24.03	24.08	24.055	-0.914987	-1.04744	0.132456	0.912277	1.82455	N
FC15b	22.835	24.39	23.795	24.0907	-1.25566	-1.04744	-0.20822	1.15526	2.31052	N
FC02	23.505	24.815	24.66	24.7374	-1.23238	-1.04744	-0.184935	1.13677	2.27353	N
FC16	23.515	24.475	24.62	24.5474	-1.03239	-1.04744	0.0150506	0.989622	1.97924	N
FC03b	24.075	25.345	25.055	25.1996	-1.12458	-1.04744	-0.0771393	1.05492	2.10985	N
FC17	23.545	24.555	24.61	24.5825	-1.03748	-1.04744	0.00995887	0.993121	1.98624	N
FC04	23.07	24.155	24.11	24.1325	-1.06249	-1.04744	-0.015046	1.01048	2.02097	N
FC18	23.065	24.12	24.07	24.095	-1.02999	-1.04744	0.0174565	0.987973	1.97595	N
FC05b	24.385	25.87	25.135	25.4999	-1.11485	-1.04744	-0.0674085	1.04783	2.09567	N
FC19b	23.5	24.54	24.435	24.4874	-0.987444	-1.04744	0.0599998	0.959264	1.91853	N
FC06b	24.505	25.73	25.345	25.5368	-1.03177	-1.04744	0.015669	0.989198	1.9784	N
FC20b	24.58	25.54	25.31	25.4247	-0.84474	-1.04744	0.202704	0.868921	1.73784	N
FC07	23.25	24.7	24.395	24.547	-1.29703	-1.04744	-0.249583	1.18886	2.37773	N
FC21b	23.99	25.53	24.95	25.2383	-1.24833	-1.04744	-0.20089	1.14941	2.29882	N
FC08	23.57	24.54	24.52	24.53	-0.959998	-1.04744	0.0874455	0.941188	1.88238	N
FC22	23.52	24.76	24.585	24.6723	-1.15234	-1.04744	-0.104901	1.07542	2.15084	N
FC09	23.285	24.455	24.22	24.3372	-1.05222	-1.04744	-0.00477287	1.00331	2.00663	N
FC23b	23.515	24.9	24.335	24.6159	-1.10088	-1.04744	-0.0534355	1.03773	2.07547	N
FC10	23.53	24.77	24.48	24.6246	-1.09457	-1.04744	-0.0471296	1.03321	2.06641	N
FC24	23.255	24.81	24.33	24.5688	-1.31383	-1.04744	-0.266384	1.20279	2.40558	N
FC11b	23.53	24.51	24.45	24.48	-0.949982	-1.04744	0.0974619	0.934676	1.86935	N
FC25	23.145	24.585	24.105	24.3438	-1.19882	-1.04744	-0.151373	1.11063	2.22125	N
FC12	23.855	24.98	24.835	24.9074	-1.05239	-1.04744	-0.00495099	1.00344	2.00688	N
FC26b	22.89	24.465	24.02	24.2415	-1.35148	-1.04744	-0.304035	1.23459	2.46919	N
FC13b	23.51	24.64	24.495	24.5674	-1.05739	-1.04744	-0.00994953	1.00692	2.01384	N
FC27	23.18	24.535	24.215	24.3745	-1.19447	-1.04744	-0.147031	1.10729	2.21458	N
FC14	23.725	24.75	24.63	24.6899	-0.964927	-1.04744	0.0825164	0.944409	1.88882	N
FC28	22.84	24.195	23.95	24.0722	-1.23219	-1.04744	-0.184745	1.13662	2.27323	N
F84b	23.715	24.845	24.62	24.7322	-1.01724	-1.01724	0	1	2	N
FC29	22.995	23.79	24.015	23.9022	-0.907235	-1.01724	0.110009	0.926582	1.85316	N
FC43	23.37	24.73	24.43	24.5795	-1.20954	-1.01724	-0.192298	1.14258	2.28516	N
FC30	22.62	23.605	23.78	23.6923	-1.07234	-1.01724	-0.0550943	1.03893	2.07785	N
FC44	23.265	24.635	24.26	24.4468	-1.18178	-1.01724	-0.164537	1.12081	2.24161	N
FC31b	23.1	23.935	24.24	24.087	-0.987017	-1.01724	0.0302269	0.979266	1.95853	N
FC45	23.4	24.93	24.235	24.58	-1.18004	-1.01724	-0.1628	1.11946	2.23891	N
FC32b	23.06	24.115	24.265	24.1899	-1.12988	-1.01724	-0.11264	1.0812	2.16241	N
FC46	23.285	24.62	24.255	24.4368	-1.15182	-1.01724	-0.134574	1.09777	2.19554	N
FC33	23.455	24.035	24.58	24.306	-0.850973	-1.01724	0.166272	0.891143	1.78229	N
FC47b	23.08	25.01	24.18	24.5915	-1.5115	-1.01724	-0.494254	1.40859	2.81719	G
FC34	22.97	23.925	24.11	24.0173	-1.04732	-1.01724	-0.0300777	1.02107	2.04213	N
FC48b	23.185	24.715	24.225	24.4688	-1.28377	-1.01724	-0.266529	1.20291	2.40582	N
FC35b	23.67	24.21	24.73	24.4686	-0.798619	-1.01724	0.218625	0.859384	1.71877	N
FC49b	23.015	24.705	24.03	24.3652	-1.35016	-1.01724	-0.332918	1.25956	2.51912	G
FC36b	22.865	23.665	23.97	23.817	-0.952012	-1.01724	0.0652324	0.955791	1.91158	N
FC50	22.735	24.505	23.775	24.1372	-1.40224	-1.01724	-0.384996	1.30586	2.61171	G
FC37b	22.955	23.615	24.185	23.8983	-0.943301	-1.01724	0.0739435	0.950038	1.90008	N
FC51	23.505	25.075	24.495	24.7833	-1.2783	-1.01724	-0.261059	1.19836	2.39672	N
FC38b	23.7	24.565	24.675	24.6199	-0.919939	-1.01724	0.0973056	0.934777	1.86955	N
FC52	23.92	25.375	24.91	25.1414	-1.22142	-1.01724	-0.204181	1.15203	2.30406	N
FC39b	22.86	23.59	23.965	23.7768	-0.916761	-1.01724	0.100483	0.93272	1.86544	N
FC53b	23.035	24.44	24.125	24.282	-1.24699	-1.01724	-0.229745	1.17263	2.34526	N
FC40	23.045	24.13	23.975	24.0524	-1.00738	-1.01724	0.00986899	0.993183	1.98637	N
FC54b	24.315	26.235	25.12	25.6714	-1.35645	-1.01724	-0.339203	1.26506	2.53012	G
FC41b	23.275	23.8	24.505	24.1499	-0.874928	-1.01724	0.142317	0.906063	1.81213	N
FC55	23.145	24.51	24.15	24.3293	-1.18433	-1.01724	-0.16709	1.12279	2.24558	N
FC42	23.735	24.475	24.72	24.5972	-0.862195	-1.01724	0.155049	0.898102	1.7962	N
FC56b	22.76	24.34	23.82	24.0786	-1.3186	-1.01724	-0.301352	1.2323	2.4646	N
84b	23.58	24.9	24.57	24.7344	-1.15445	-1.15445	0	1	2	N
FC57	23.025	24.43	24.19	24.3097	-1.2847	-1.15445	-0.130254	1.09449	2.18897	N
FC72b	22.94	24.505	23.825	24.1626	-1.22261	-1.15445	-0.0681583	1.04838	2.09676	N
FC58b	23.24	24.825	24.32	24.5712	-1.3312	-1.15445	-0.176753	1.13034	2.26067	N
FC73	23.885	25.085	24.93	25.0074	-1.12238	-1.15445	0.0320697	0.978016	1.95603	N
FC59	23.14	25.24	24.18	24.7043	-1.56432	-1.15445	-0.409866	1.32856	2.65712	G
FC74	22.9	24.49	23.89	24.1881	-1.28814	-1.15445	-0.13369	1.0971	2.19419	N
FC60	22.8	24.675	23.865	24.2666	-1.46662	-1.15445	-0.312171	1.24157	2.48315	N
FC75	24.295	25.725	25.245	25.4839	-1.18887	-1.15445	-0.0344202	1.02415	2.04829	N
FC61	22.91	24.59	24.005	24.2957	-1.38574	-1.15445	-0.23129	1.17388	2.34777	N
FC76	23.725	25.245	24.58	24.9103	-1.18528	-1.15445	-0.0308313	1.0216	2.0432	N
FC62b	22.48	23.885	23.69	23.7873	-1.3073	-1.15445	-0.152851	1.11176	2.22353	N
FC77	23.16	24.785	24.285	24.5337	-1.37373	-1.15445	-0.219277	1.16415	2.3283	N
FC64	22.485	24.215	23.615	23.9131	-1.42812	-1.15445	-0.273669	1.20888	2.41776	N
FC78	23.48	25.045	24.485	24.7634	-1.28342	-1.15445	-0.128967	1.09351	2.18702	N
FC65	23.085	24.73	24.11	24.418	-1.33303	-1.15445	-0.178583	1.13177	2.26354	N
FC79	23.06	24.665	24.11	24.3859	-1.32592	-1.15445	-0.171471	1.12621	2.25241	N
FC66	23.17	25.47	24.295	24.8756	-1.70556	-1.15445	-0.551114	1.46522	2.93043	G
FC80b	22.95	24.805	23.915	24.3559	-1.40594	-1.15445	-0.251485	1.19043	2.38086	N
FC67b	23.67	25.155	24.78	24.9668	-1.2968	-1.15445	-0.142346	1.1037	2.2074	N
FC81	23.085	24.665	24.045	24.353	-1.26803	-1.15445	-0.113577	1.08191	2.16382	N
FC68	22.61	24.025	23.64	23.8317	-1.22172	-1.15445	-0.0672729	1.04773	2.09547	N
FC82	23.29	24.745	24.175	24.4583	-1.16834	-1.15445	-0.0138899	1.00967	2.01935	N
FC69	22.525	24.17	23.63	23.8985	-1.37347	-1.15445	-0.219025	1.16395	2.32789	N
FC83	22.81	24.56	23.835	24.1948	-1.38478	-1.15445	-0.230335	1.17311	2.34621	N
FC70	22.795	24.2	23.925	24.0621	-1.26711	-1.15445	-0.112657	1.08122	2.16244	N
FC84b	23.185	24.835	24.205	24.518	-1.33298	-1.15445	-0.178527	1.13173	2.26346	N
FC71	23.15	24.785	24.26	24.5211	-1.3711	-1.15445	-0.216645	1.16203	2.32406	N
FC85b	23.23	24.845	24.19	24.5153	-1.28531	-1.15445	-0.130863	1.09495	2.1899	N
84b	23.69	24.565	24.55	24.5575	-0.867499	-0.867499	0	1	2	N
FC086	23.225	24.175	24.045	24.1099	-0.884912	-0.867499	-0.0174135	1.01214	2.02429	N
FC087b	23.575	24.49	24.35	24.4199	-0.8449	-0.867499	0.0225992	0.984457	1.96891	N
FC088b	23.31	24.415	24.165	24.2897	-0.979678	-0.867499	-0.11218	1.08086	2.16172	N
FC089b	23.295	24.205	24.085	24.1449	-0.849925	-0.867499	0.0175734	0.987893	1.97579	N
FC090b	23.265	24.565	24.15	24.3566	-1.09162	-0.867499	-0.224117	1.16806	2.33612	N
FC091	22.875	23.98	23.83	23.9049	-1.02988	-0.867499	-0.162383	1.11913	2.23827	N
FC092b	23.645	24.695	24.55	24.6224	-0.977393	-0.867499	-0.109894	1.07915	2.1583	N
FC093	23.53	24.83	24.275	24.5509	-1.02093	-0.867499	-0.153433	1.11221	2.22443	N
FC094	23.58	24.63	24.335	24.4821	-0.902056	-0.867499	-0.0345568	1.02424	2.04848	N
FC095b	23.59	24.59	24.385	24.4873	-0.897285	-0.867499	-0.0297866	1.02086	2.04172	N
FC096b	23.265	24.265	24.08	24.1723	-0.907323	-0.867499	-0.0398242	1.02799	2.05598	N
FC097b	23.89	24.29	24.175	24.2324	-0.342432	-0.867499	0.525067	0.694927	1.38985	L
FC098b	23.83	24.635	24.74	24.6874	-0.857444	-0.867499	0.0100547	0.993055	1.98611	N
FC099	23.615	24.225	23.94	24.0821	-0.467078	-0.867499	0.40042	0.757637	1.51527	N
a RefMean = Average of RNase P and ALB (Weighed average of the expression level of the two internal control genes)
b dCt =Target - Housekeeping (Difference between the expression level of the Target gene and the two internal control genes)
c Calibrator dCt (It is a known control sample in each plate for the batch to batch variation and as a calibrator which is required in the ΔΔCt method)
d ddCt = Sample dCt - Calibrator dCt (Difference between the expression level of the Target gene and that of the known control)
e 2^-(∆∆Ct) = Fold gene expression (Doubling of the Target gene to obtain relative expression level of Target gene)
f2*2∆∆Ct = Exact copy number (As there are two gene copies, the value has to be multiplied by two in order to obtained the exact copy number)
Note: Sample no 84 is a known control, which is used in each PCR reaction for batch to batch variation and as a calibrator for ΔΔCt method for the calculation of gene copy number.

## Sheet: j
Supplementary Table S2j. Determination of copy numbers of esv2730987 in PMDD patients samples from Chinese population
Sample ID	Average of target	Average of RNase P	Average of ALB	RefMeana	dCtb	StCtc	ddCtd	2^(-ddCt)e	2*2^(-ddCt)f	CNV
84b	22.025	23.885	23.89	23.8875	-1.8625	-1.8625	0	1	2	N
PNB151A	21.475	23.9	23.855	23.8775	-2.40249	-1.8625	-0.53999	1.45396	2.90792	G
PNB025Ab	21.425	24.635	24.01	24.3205	-2.89549	-1.8625	-1.03299	2.04626	4.09253	G
PNB019A	21.265	23.785	23.67	23.7274	-2.46243	-1.8625	-0.59993	1.51564	3.03129	G
PNB027A	21.265	23.725	23.685	23.705	-2.43999	-1.8625	-0.577492	1.49225	2.98451	G
PNB020A	21.255	23.85	23.855	23.8525	-2.5975	-1.8625	-0.735	1.6644	3.32879	G
PNB028Ab	21.52	24.44	24.175	24.3071	-2.78714	-1.8625	-0.924639	1.89821	3.79642	G
PNB021A	21.695	24.165	24.005	24.0849	-2.38987	-1.8625	-0.527367	1.4413	2.88259	G
PNB029A	21.53	23.915	23.86	23.8875	-2.35748	-1.8625	-0.494984	1.40931	2.81861	G
PNB022Ab	21.31	24.34	24.155	24.2473	-2.93732	-1.8625	-1.07482	2.10646	4.21293	G
PNB030Ab	21.29	23.945	23.96	23.9525	-2.6625	-1.8625	-0.799999	1.7411	3.4822	G
PNB023A	21.445	24.6	23.75	24.1713	-2.72626	-1.8625	-0.863764	1.81978	3.63956	G
PNB013C	21.66	25.215	24.805	25.0092	-3.34916	-1.8625	-1.48666	2.80239	5.60479	G
PNB024A	21.765	24.67	24.16	24.4137	-2.64867	-1.8625	-0.786168	1.72449	3.44898	G
PNB014C	21.515	24.935	23.895	24.4095	-2.89446	-1.8625	-1.03196	2.0448	4.08961	G
84b	22.445	25.01	24.48	24.7436	-2.29858	-2.29858	0	1	2	N
PNB009C	21.925	25.21	25.095	25.1524	-3.22743	-2.29858	-0.928853	1.90376	3.80752	G
PNB018C	22.03	25.13	24.785	24.9569	-2.9269	-2.29858	-0.628323	1.54577	3.09153	G
PNB010C	21.755	24.795	24.93	24.8624	-3.10741	-2.29858	-0.808827	1.75179	3.50357	G
PNB020Cb	21.94	25.005	24.52	24.7613	-2.82131	-2.29858	-0.522732	1.43667	2.87335	G
PNB011C	21.785	25.615	24.615	25.11	-3.32502	-2.29858	-1.02644	2.03699	4.07399	G
PNB021C	22.135	25.78	24.69	25.2291	-3.09411	-2.29858	-0.795533	1.73572	3.47144	G
PNB012C	21.79	24.78	24.62	24.6999	-2.90987	-2.29858	-0.611289	1.52762	3.05525	G
PNB022C	22.07	25.575	24.875	25.2226	-3.15257	-2.29858	-0.853991	1.80749	3.61499	G
PNB015Cb	22.075	24.585	24.65	24.6175	-2.54248	-2.29858	-0.243898	1.18419	2.36838	N
PNB024Cb	21.695	25.19	24.375	24.7791	-3.08415	-2.29858	-0.785569	1.72377	3.44754	G
PNB016C	21.785	24.385	24.49	24.4374	-2.65244	-2.29858	-0.353863	1.27798	2.55596	G
PNB025B	22.285	26.04	25.445	25.7408	-3.45578	-2.29858	-1.1572	2.23024	4.46048	G
PNB017Cb	21.8	24.26	24.3	24.28	-2.47999	-2.29858	-0.181411	1.13399	2.26798	N
PNB026A	22.95	26.525	25.715	26.1169	-3.16686	-2.29858	-0.868279	1.82548	3.65097	G
84b	24.525	26.065	24.96	25.5065	-0.981517	-0.981517	0	1	2	N
PN138B	23.045	24.78	24.82	24.8	-1.75499	-0.981517	-0.773475	1.70938	3.41876	G
PN133Cb	23.02	24.61	24.61	24.61	-1.59	-0.981517	-0.608483	1.52466	3.04931	G
PN153C	23.06	24.765	24.75	24.7575	-1.6975	-0.981517	-0.715982	1.6426	3.2852	G
PN126A	23.125	24.975	24.77	24.8723	-1.74729	-0.981517	-0.765772	1.70028	3.40056	G
PN100Ab	23.265	24.925	24.96	24.9425	-1.67749	-0.981517	-0.695977	1.61998	3.23996	G
PN132Bb	23.05	24.715	24.6	24.6574	-1.60743	-0.981517	-0.625916	1.54319	3.08638	G
PN106A	23.33	25.455	25.105	25.2794	-1.94939	-0.981517	-0.967877	1.95596	3.91192	G
PN137Ab	22.92	24.465	24.54	24.5025	-1.58247	-0.981517	-0.600954	1.51672	3.03344	G
PN101C	23.02	25	24.735	24.8671	-1.84715	-0.981517	-0.86563	1.82214	3.64427	G
PN092C	23.065	24.685	24.67	24.6775	-1.6125	-0.981517	-0.630982	1.54862	3.09724	G
PN128A	23.24	25.875	24.795	25.3292	-2.08924	-0.981517	-1.10773	2.15506	4.31012	G
PN103B	23.025	24.62	24.59	24.605	-1.58	-0.981517	-0.598479	1.51412	3.02824	G
PN117Ab	23.27	24.885	24.72	24.8024	-1.53236	-0.981517	-0.550846	1.46494	2.92989	G
84b	23.815	25.16	24.705	24.9315	-1.11646	-1.11646	0	1	2	N
PN098A	22.655	24.05	24.175	24.1124	-1.45742	-1.11646	-0.340957	1.2666	2.53319	G
PN146B	22.645	24.51	24.105	24.3067	-1.66166	-1.11646	-0.545194	1.45922	2.91843	G
PN119B	22.59	23.965	24.04	24.0025	-1.41247	-1.11646	-0.296009	1.22774	2.45549	N
PN119C	22.79	24.545	24.365	24.4548	-1.66483	-1.11646	-0.548372	1.46243	2.92487	G
PN156B	22.985	24.95	24.535	24.7416	-1.75663	-1.11646	-0.640168	1.55851	3.11702	G
PN106Cb	22.845	24.62	24.305	24.462	-1.61699	-1.11646	-0.500531	1.41473	2.82947	G
PN148A	22.68	24.145	24.255	24.1999	-1.51994	-1.11646	-0.403475	1.32269	2.64538	G
PN109B	22.75	24.55	24.4	24.4749	-1.72489	-1.11646	-0.608423	1.52459	3.04918	G
PN158B	22.685	23.955	24.24	24.0971	-1.41208	-1.11646	-0.295617	1.22741	2.45482	N
PN131Ab	22.98	24.66	24.41	24.5347	-1.55468	-1.11646	-0.43822	1.35493	2.70986	G
PN120B	22.84	24.205	24.295	24.25	-1.40996	-1.11646	-0.293496	1.22561	2.45121	N
PN111C	22.92	24.81	24.595	24.7023	-1.78227	-1.11646	-0.665804	1.58645	3.1729	G
PN146Ab	22.57	24	24.295	24.147	-1.57705	-1.11646	-0.460587	1.3761	2.7522	G
PN105A	22.915	24.615	24.46	24.5374	-1.62238	-1.11646	-0.505916	1.42002	2.84005	G
84b	23.19	24.98	24.915	24.9475	-1.75748	-1.75748	0	1	2	N
PN102Bb	22.88	24.52	24.51	24.515	-1.635	-1.75748	0.122479	0.918608	1.83722	N
PN156A	23.665	25.71	24.885	25.2941	-1.62914	-1.75748	0.128342	0.914882	1.82976	N
PN104C	23.19	24.925	24.65	24.7871	-1.59712	-1.75748	0.16036	0.894802	1.7896	N
PN136A	23.245	24.565	24.67	24.6174	-1.37244	-1.75748	0.385035	0.765761	1.53152	N
PN125Bb	23.25	25.265	24.865	25.0642	-1.8142	-1.75748	-0.0567232	1.0401	2.0802	N
PN138C	23.565	24.905	24.85	24.8775	-1.31248	-1.75748	0.444994	0.734587	1.46917	L
PN100Cb	22.96	24.82	24.745	24.7825	-1.82247	-1.75748	-0.0649928	1.04608	2.09216	N
PN148Cb	23.06	24.47	24.275	24.3723	-1.3123	-1.75748	0.445174	0.734496	1.46899	L
PN107Ab	22.985	24.505	24.64	24.5724	-1.58741	-1.75748	0.170072	0.888799	1.7776	N
PN120Cb	23.475	24.955	24.78	24.8673	-1.39235	-1.75748	0.365133	0.776397	1.55279	N
PN126Bb	22.775	24.705	24.23	24.4663	-1.69135	-1.75748	0.0661315	0.955196	1.91039	N
PN126C	23.525	24.885	24.6	24.7421	-1.21709	-1.75748	0.540389	0.687585	1.37517	L
PN105Cb	22.85	24.7	24.525	24.6123	-1.76234	-1.75748	-0.00486563	1.00338	2.00676	N
PN106B	23.395	24.805	24.56	24.6822	-1.2872	-1.75748	0.470283	0.721823	1.44365	L
84b	22.975	24.59	24.65	24.62	-1.64498	-1.64498	0	1	2	N
PN105Bb	22.925	24.545	24.455	24.5	-1.57496	-1.64498	0.070023	0.952623	1.90525	N
PNB29B	23.205	24.76	24.86	24.8099	-1.60495	-1.64498	0.0400321	0.972633	1.94527	N
PN119A	22.71	24.435	24.315	24.3749	-1.66493	-1.64498	-0.0199444	1.01392	2.02784	N
PNB30B	23.075	24.555	24.725	24.6399	-1.56485	-1.64498	0.0801283	0.945973	1.89195	N
PN117B	23.36	24.73	24.925	24.8273	-1.46731	-1.64498	0.177673	0.884128	1.76826	N
PN129C	23.255	24.895	24.625	24.7596	-1.50463	-1.64498	0.14035	0.907299	1.8146	N
PN128B	22.925	25.2	24.615	24.9058	-1.98078	-1.64498	-0.335801	1.26208	2.52416	G
PN100B	23.045	24.86	24.76	24.8099	-1.76495	-1.64498	-0.119968	1.08671	2.17342	N
PN122Cb	23.08	24.75	24.73	24.74	-1.66	-1.64498	-0.0150163	1.01046	2.02093	N
PN107B	22.81	24.6	24.38	24.4898	-1.67975	-1.64498	-0.0347712	1.02439	2.04879	N
PN107C	22.685	24.12	24.43	24.2745	-1.58951	-1.64498	0.0554766	0.962277	1.92455	N
PN098Bb	23	24.64	24.67	24.655	-1.655	-1.64498	-0.0100137	1.00697	2.01393	N
PN134A	22.93	24.69	24.56	24.6249	-1.69491	-1.64498	-0.0499325	1.03522	2.07043	N
PN112Cb	22.825	24.32	24.475	24.3974	-1.57238	-1.64498	0.0726048	0.95092	1.90184	N
84b	23.11	24.61	24.535	24.5725	-1.46247	-1.46247	0	1	2	N
PNB25B	22.81	24.57	24.495	24.5325	-1.72247	-1.46247	-0.26	1.19748	2.39496	N
PNB151B	23.64	25.02	25.165	25.0924	-1.4524	-1.46247	0.0100761	0.99304	1.98608	N
PN123Ab	22.795	24.62	24.49	24.5549	-1.75991	-1.46247	-0.297443	1.22896	2.45793	N
PNB28B	23.175	24.76	24.98	24.8698	-1.69476	-1.46247	-0.232285	1.17469	2.34939	N
PNB27B	22.94	24.43	24.6	24.5149	-1.57485	-1.46247	-0.112381	1.08101	2.16202	N
PNB26B	22.94	24.59	24.905	24.747	-1.807	-1.46247	-0.344527	1.26973	2.53947	G
PNB18B	23.075	24.49	24.665	24.5773	-1.50234	-1.46247	-0.0398729	1.02802	2.05605	N
PNB016B	23.44	25.335	25.14	25.2373	-1.79731	-1.46247	-0.33484	1.26124	2.52248	G
PNB20B	23.085	24.815	24.685	24.7499	-1.66491	-1.46247	-0.202443	1.15065	2.30129	N
PNB21B	23.435	25.04	24.845	24.9423	-1.50731	-1.46247	-0.0448381	1.03157	2.06313	N
PNB22B	22.87	24.34	24.53	24.4348	-1.56482	-1.46247	-0.102344	1.07352	2.14703	N
PNB23Bb	22.875	25.17	24.65	24.9086	-2.03364	-1.46247	-0.571172	1.48573	2.97146	G
PNB24B	23.085	24.9	24.705	24.8023	-1.71731	-1.46247	-0.254837	1.1932	2.3864	N
PN127Cb	23.57	26.36	25.27	25.8092	-2.23925	-1.46247	-0.776775	1.7133	3.42659	G
84b	23.025	25.25	25.415	25.3324	-2.30737	-2.30737	0	1	2	N
PNB019C	22.445	26.01	25.625	25.8168	-3.37178	-2.30737	-1.06442	2.09132	4.18265	G
PNB002Cb	22.3	25.51	24.96	25.2335	-2.9335	-2.30737	-0.626136	1.54343	3.08685	G
PNB023C	21.8	25.5	24.49	24.9899	-3.1899	-2.30737	-0.882532	1.84361	3.68722	G
PNB003C	22.53	25.62	25.575	25.5975	-3.06749	-2.30737	-0.760124	1.69364	3.38727	G
PNB025C	21.975	25.63	24.99	25.308	-3.33298	-2.30737	-1.02561	2.03582	4.07164	G
PNB004Cb	22.09	24.915	24.585	24.7494	-2.65945	-2.30737	-0.352084	1.2764	2.55281	G
PNBO26C	21.89	24.745	24.99	24.8672	-2.9772	-2.30737	-0.669833	1.59089	3.18178	G
PNB005C	22.955	26.455	26.16	26.3071	-3.35209	-2.30737	-1.04472	2.06297	4.12593	G
PNB028C	22.14	25.575	24.855	25.2124	-3.07243	-2.30737	-0.765064	1.69945	3.39889	G
PNB006C	22.875	26.22	25.65	25.9334	-3.05843	-2.30737	-0.751068	1.68304	3.36608	G
PNB30C	22.305	25.095	25.495	25.2942	-2.98921	-2.30737	-0.681844	1.60419	3.20838	G
PNB007C	22.24	25.815	25.21	25.5107	-3.27071	-2.30737	-0.963341	1.94982	3.89964	G
PNB001C	22.045	24.585	24.1	24.3413	-2.29629	-2.30737	0.0110736	0.992354	1.98471	N
PNB008C	22.6	26.085	25.28	25.6793	-3.07935	-2.30737	-0.77198	1.70761	3.41522	G
84b	21.675	25.105	24.75	24.9269	-3.25187	-3.25187	0	1	2	N
PY2124C	21.055	25.095	24.76	24.9269	-3.87194	-3.25187	-0.620069	1.53695	3.0739	G
PY113C	21.56	25.13	24.275	24.6988	-3.1388	-3.25187	0.113067	0.92462	1.84924	N
PY2108B	21.225	24.96	24.515	24.7365	-3.5115	-3.25187	-0.259631	1.19717	2.39435	N
PY94A	21.61	26.23	24.95	25.582	-3.972	-3.25187	-0.720128	1.64733	3.29466	G
PY2130B	21.235	25.255	24.645	24.9481	-3.71314	-3.25187	-0.461268	1.37675	2.7535	G
PY165A	21.74	25.465	25.02	25.2415	-3.50152	-3.25187	-0.249651	1.18892	2.37784	N
PY2098A	21.28	24.975	24.705	24.8396	-3.55963	-3.25187	-0.307765	1.23779	2.47558	N
PY129A	21.895	25.585	25.14	25.3615	-3.46652	-3.25187	-0.214656	1.16043	2.32085	N
PY110A	21.47	25.315	24.685	24.998	-3.52802	-3.25187	-0.276147	1.21096	2.42191	N
PY99A	22.16	26.075	25.52	25.796	-3.63601	-3.25187	-0.384139	1.30508	2.61016	G
PY137Cb	21.495	25.585	24.715	25.1462	-3.65124	-3.25187	-0.39937	1.31893	2.63786	G
PY100C	21.695	25.145	24.745	24.9442	-3.2492	-3.25187	0.00266981	0.998151	1.9963	N
PY114C	21.36	25.815	24.55	25.1746	-3.81456	-3.25187	-0.562688	1.47702	2.95404	G
PY106C	22.075	26.845	25.98	26.409	-4.33396	-3.25187	-1.08209	2.1171	4.2342	G
PY132Ab	21.555	25.545	24.75	25.1444	-3.58936	-3.25187	-0.33749	1.26356	2.52711	G
PY102C	21.605	25.815	24.96	25.3839	-3.7789	-3.25187	-0.527032	1.44096	2.88192	G
PY011C	21.58	25.595	25.04	25.316	-3.73598	-3.25187	-0.484111	1.39872	2.79745	G
PY126Cb	21.985	25.995	25.075	25.5309	-3.54586	-3.25187	-0.293988	1.22602	2.45205	N
PY115A	21.84	25.59	24.755	25.169	-3.32904	-3.25187	-0.0771695	1.05495	2.10989	N
PY103A	21.675	26.275	25.22	25.7421	-4.0671	-3.25187	-0.815228	1.75958	3.51915	G
PY136Bb	21.75	26.63	25.255	25.9334	-4.18339	-3.25187	-0.931521	1.90729	3.81457	G
PY104Bb	21.58	25.525	24.8	25.1599	-3.57989	-3.25187	-0.328021	1.25529	2.51058	G
PY111A	21.905	25.505	24.875	25.188	-3.28303	-3.25187	-0.0311624	1.02184	2.04367	N
PY130A	21.655	25.77	24.8	25.2803	-3.62535	-3.25187	-0.37348	1.29547	2.59095	G
PY95B	22.005	26	25.2	25.5969	-3.59187	-3.25187	-0.340007	1.26576	2.53153	G
PY107Bb	21.64	25.99	24.875	25.4264	-3.78639	-3.25187	-0.534521	1.44846	2.89692	G
PY123C	21.845	25.26	24.96	25.1096	-3.26455	-3.25187	-0.0126839	1.00883	2.01766	N
84b	21.615	25.03	24.89	24.9599	-3.3449	-3.3449	0	1	2	N
PYB010Cb	20.945	24.565	24.5	24.5325	-3.58748	-3.3449	-0.242577	1.1831	2.36621	N
PYB024C	21.04	25.28	24.695	24.9858	-3.94579	-3.3449	-0.600886	1.51665	3.0333	G
PYB011C	20.975	25.28	24.78	25.0288	-4.05375	-3.3449	-0.70885	1.6345	3.269	G
PYB025C	21.055	25.055	24.605	24.829	-3.77398	-3.3449	-0.429079	1.34637	2.69275	G
PYB012C	20.955	24.935	24.59	24.7619	-3.8069	-3.3449	-0.461997	1.37745	2.75489	G
PYB026Cb	21.11	25.27	24.195	24.7267	-3.61666	-3.3449	-0.271757	1.20728	2.41455	N
PYB013C	21.005	24.75	24.685	24.7175	-3.71248	-3.3449	-0.367577	1.29018	2.58037	G
PYB027Cb	20.855	24.855	24.565	24.7096	-3.85457	-3.3449	-0.509673	1.42373	2.84745	G
PYB014Cb	21.025	24.94	24.775	24.8574	-3.83236	-3.3449	-0.487461	1.40198	2.80395	G
PYB028C	21.045	25.075	24.73	24.9019	-3.8569	-3.3449	-0.512001	1.42603	2.85205	G
PYB015C	21.065	25.515	24.9	25.2056	-4.14062	-3.3449	-0.795723	1.73595	3.47189	G
PYB029C	21.125	25.45	25.05	25.2492	-4.12421	-3.3449	-0.779306	1.71631	3.43261	G
PYB016C	20.9	24.735	24.67	24.7025	-3.80248	-3.3449	-0.457577	1.37323	2.74647	G
PYB030Cb	21.05	25.235	24.87	25.0518	-4.00184	-3.3449	-0.656933	1.57673	3.15346	G
PYB017Cb	21.025	25.05	24.71	24.8794	-3.85442	-3.3449	-0.509517	1.42357	2.84715	G
PYB151Cb	21.215	25.83	25.07	25.4472	-4.23216	-3.3449	-0.887261	1.84966	3.69932	G
PYB018Cb	20.98	25.08	24.7	24.8893	-3.90927	-3.3449	-0.564373	1.47874	2.95749	G
PYB153Cb	21.165	25.945	24.745	25.3379	-4.1729	-3.3449	-0.827995	1.77522	3.55043	G
PYB019Cb	21.095	25.495	24.675	25.0816	-3.98665	-3.3449	-0.641747	1.56022	3.12044	G
PY2109Bb	21.045	25.76	24.86	25.306	-4.261	-3.3449	-0.916097	1.887	3.77401	G
PYB020Cb	21.005	24.97	24.85	24.9099	-3.90493	-3.3449	-0.560026	1.4743	2.94859	G
PY2109Ab	20.94	25.53	24.73	25.1268	-4.18682	-3.3449	-0.841915	1.79243	3.58485	G
PYB021Cb	21.125	24.78	24.78	24.78	-3.655	-3.3449	-0.310098	1.23979	2.47958	N
PY2103C	20.98	25.485	24.75	25.1148	-4.13481	-3.3449	-0.78991	1.72897	3.45793	G
PYB022C	20.935	24.685	24.575	24.6299	-3.69494	-3.3449	-0.350037	1.27459	2.54919	G
PY2117b	20.915	25.595	24.835	25.2121	-4.29714	-3.3449	-0.952235	1.93487	3.86973	G
PYB023Cb	21.145	25.14	24.755	24.9468	-3.80176	-3.3449	-0.456855	1.37255	2.74509	G
PY2105A	21.01	25.51	24.795	25.15	-4.13996	-3.3449	-0.795057	1.73515	3.47029	G
84b	21.61	24.565	24.69	24.6274	-3.01742	-3.01742	0	1	2	N
PYB030A	20.92	25.07	24.585	24.8263	-3.90632	-3.01742	-0.888895	1.85176	3.70351	G
PYB024Bb	20.885	25.045	24.6	24.8215	-3.9365	-3.01742	-0.919082	1.89091	3.78182	G
PYB151Ab	21.15	25.585	24.84	25.2097	-4.05975	-3.01742	-1.04233	2.05955	4.1191	G
PYB025Bb	21.185	25.09	24.54	24.8135	-3.62848	-3.01742	-0.611055	1.52738	3.05475	G
PYB153A	21.14	25.695	24.715	25.2002	-4.06024	-3.01742	-1.04282	2.06025	4.12049	G
PYB026B	20.98	25.15	24.745	24.9467	-3.96668	-3.01742	-0.949257	1.93088	3.86176	G
PYB015Bb	21.07	25.45	24.67	25.057	-3.98697	-3.01742	-0.969544	1.95822	3.91644	G
PYB027B	21.45	26.285	25.145	25.7087	-4.25868	-3.01742	-1.24126	2.36405	4.7281	G
PYB014Bb	21.03	25.055	24.77	24.9121	-3.88209	-3.01742	-0.864672	1.82093	3.64185	G
PYB028B	21.135	25.19	24.84	25.0144	-3.87939	-3.01742	-0.861967	1.81751	3.63503	G
PY013Bb	21.12	25.42	24.71	25.0625	-3.94249	-3.01742	-0.925065	1.89877	3.79754	G
PYB029B	21.53	25.385	25.15	25.2672	-3.73723	-3.01742	-0.719806	1.64696	3.29392	G
PYB016B	21.155	25.05	24.89	24.9699	-3.81487	-3.01742	-0.797451	1.73803	3.47606	G
PYB030B	21.14	25.24	24.86	25.0493	-3.90928	-3.01742	-0.891859	1.85557	3.71113	G
PYB017B	21.14	25.24	24.77	25.0039	-3.8639	-3.01742	-0.846475	1.7981	3.5962	G
PYB151B	21.55	26.085	25.14	25.6081	-4.05814	-3.01742	-1.04072	2.05725	4.11451	G
PYB018Bb	21.1	24.93	24.695	24.8122	-3.71222	-3.01742	-0.694801	1.61866	3.23732	G
PYB152B	21.245	25.485	25.05	25.2666	-4.02156	-3.01742	-1.00414	2.00575	4.0115	G
PYB019B	21.305	25.48	24.865	25.1706	-3.86562	-3.01742	-0.848201	1.80025	3.60051	G
PYB153Bb	21.335	26.71	25.15	25.9183	-4.58327	-3.01742	-1.56585	2.96051	5.92102	G
PYB020B	21.205	25.405	24.96	25.1815	-3.97652	-3.01742	-0.959096	1.94409	3.88818	G
PYB006C	21.365	25.74	24.97	25.3521	-3.98708	-3.01742	-0.969656	1.95837	3.91675	G
PYB021B	21.135	25.155	24.82	24.9869	-3.85194	-3.01742	-0.834518	1.78326	3.56652	G
PYB007C	21.24	25.625	25.08	25.351	-4.11104	-3.01742	-1.09361	2.13408	4.26816	G
PYB022Bb	21.25	25.57	24.905	25.2353	-3.98531	-3.01742	-0.967889	1.95598	3.91195	G
PYB008Cb	21.41	25.14	24.83	24.9845	-3.57452	-3.01742	-0.557099	1.47131	2.94261	G
PYB023B	21.08	25.1	24.36	24.7272	-3.64723	-3.01742	-0.629811	1.54736	3.09473	G
PYB009C	21.555	25.475	25.11	25.2918	-3.73684	-3.01742	-0.719421	1.64652	3.29304	G
84b	21.505	25.07	24.61	24.8389	-3.33394	-3.33394	0	1	2	N
PY98Cb	21.425	24.89	24.235	24.5603	-3.13532	-3.33394	0.198619	0.871385	1.74277	N
PY114Bb	21.285	25.345	24.095	24.7121	-3.4271	-3.33394	-0.0931626	1.06671	2.13341	N
PY143C	21.63	24.77	24.585	24.6773	-3.04733	-3.33394	0.286609	0.819827	1.63965	N
PY133Cb	21.635	25.565	24.67	25.1135	-3.47851	-3.33394	-0.144578	1.10541	2.21081	N
PY128C	22.26	26.475	25.5	25.9829	-3.72293	-3.33394	-0.388992	1.30948	2.61896	G
PY118Ab	21.61	25.525	24.645	25.0811	-3.47114	-3.33394	-0.137206	1.09977	2.19955	N
PY94Bb	21.72	24.87	24.555	24.712	-2.992	-3.33394	0.341937	0.788981	1.57796	N
PY117Bb	21.54	25.27	24.485	24.8744	-3.3344	-3.33394	-0.000468348	1.00032	2.00065	N
PY131Ab	21.62	25.74	24.185	24.9504	-3.33039	-3.33394	0.00354639	0.997545	1.99509	N
PY170A	21.63	25.425	24.61	25.0142	-3.38418	-3.33394	-0.0502458	1.03544	2.07088	N
PY138A	21.705	25.125	24.655	24.8889	-3.18389	-3.33394	0.150045	0.901223	1.80245	N
PY121A	21.705	25.91	24.835	25.3668	-3.66181	-3.33394	-0.327871	1.25516	2.51032	G
PY135C	21.795	25.615	24.705	25.1559	-3.36089	-3.33394	-0.0269503	1.01886	2.03771	N
PY135A	21.74	26.36	24.8	25.5681	-3.82811	-3.33394	-0.49417	1.40851	2.81702	G
PY101A	21.965	26.62	25.875	26.2449	-4.27986	-3.33394	-0.945921	1.92642	3.85284	G
PY165B	21.96	26.75	26.055	26.4002	-4.44021	-3.33394	-1.10628	2.15289	4.30579	G
PY108B	21.79	25.53	24.705	25.1141	-3.32411	-3.33394	0.0098226	0.993215	1.98643	N
PY120Ab	21.965	25.59	25.055	25.3211	-3.35609	-3.33394	-0.0221519	1.01547	2.03095	N
PY112B	21.85	25.38	24.685	25.0301	-3.18009	-3.33394	0.153847	0.89885	1.7977	N
PY127Cb	22.325	27.17	25.645	26.3965	-4.07149	-3.33394	-0.737554	1.66735	3.33469	G
PY105A	21.67	25.14	24.6	24.8685	-3.19853	-3.33039	0.131854	0.912658	1.82532	N
a RefMean = Average of RNase P and ALB (Weighed average of the expression level of the two internal control genes)
b dCt =Target - Housekeeping (Difference between the expression level of the Target gene and the two internal control genes)
c Calibrator dCt (It is a known control sample in each plate for the batch to batch variation and as a calibrator which is required in the ΔΔCt method)
d ddCt = Sample dCt - Calibrator dCt (Difference between the expression level of the Target gene and that of the known control)
e 2^-(∆∆Ct) = Fold gene expression (Doubling of the Target gene to obtain relative expression level of Target gene)
f2*2∆∆Ct = Exact copy number (As there are two gene copies, the value has to be multiplied by two in order to obtained the exact copy number)
Note: Sample no 84 is a known control, which is used in each PCR reaction for batch to batch variation and as a calibrator for ΔΔCt method for the calculation of gene copy number.

[truncated: 2 more sheets: k, l]
