# Supplementary material for: Highly Recurrent Copy Number Variations in GABRB2 Associated With Schizophrenia and Premenstrual Dysphoric Disorder
Source: Front Psychiatry. 2020 Jun 30;11:572. doi: 10.3389/fpsyt.2020.00572 (PMC7338560; doi:10.3389/fpsyt.2020.00572)
Supplement: Supplementary file 3 [file Table_3.xls]

## Sheet: Sheet1
Supplementary Table S3. Output file from INDI-V online tool for estimation of contribution of CN-gains to SCZ liability.
Variables	esv2730987	nsv1177513	esv2730987/nsv1177513
RAF	0.0929293	0.236364	0.270707
RRBb	2.245	2.88284	2.76055
RRBB	5.04002	8.31077	7.62063
K	0.01	0.01	0.01
h2L_total	0.808128	0.808128	0.808128
lambda_sib	8.8	8.8	8.8
h2L_i	1.64485	5.52591	5.49951
h2L_i_pr	2.03538	6.83791	6.80525
h2L_i_aprx	3.5482	15.2658	14.697
h2L_i_aprx_pr	4.39065	18.8903	18.1865
lambda_sib_i	1.10772	1.32991	1.30035
pr_log_lambda_sib	4.70409	13.1101	12.0765
pr_lamba_sib_v2	2.53492	9.30392	9.36034
AUC_i	0.596818	0.674937	0.674536
pAUC	3.97171	12.9667	12.9073
PAR	19.6645	52.1102	54.1353
AUC_max	0.985811	0.985811	0.985811
kbb	0.00803355	0.00478898	0.00458647
kbbRRBb	0.0180353	0.0138059	0.0126612
kbbRRBB	0.0404893	0.0398001	0.0349518
Alert	0	0	0
RRBBcalc	5.04002	8.31077	7.62063
